# Supplementary material for: Transcriptome analysis of root response to citrus blight based on the newly assembled Swingle citrumelo draft genome
Source: BMC Genomics. 2016 Jul 8;17:485. doi: 10.1186/s12864-016-2779-y (PMC4938905; doi:10.1186/s12864-016-2779-y)
Supplement: Additional file 2: — All the DEGs identified by cuffdiff2 when cutoff |FC| > =2, FDR < =0.05 and FPKM > =1 was applied. (XLSX 270 kb) [file 12864_2016_2779_MOESM2_ESM.xlsx]

## Sheet: dataset 1
supplementary dataset 1. all the DEGs identified by cuffdiff2 when cutoff |FC|>=2, FDR<=0.05 and FPKM>=1 was applied
gene_id		best TAIR hits	FPKM from Healthy	FPKM from blight	log2(fold_change)	q_value	significant
XLOC_004582	XLOC_004582	AT1G05680	274.147	4.68993	-5.86924	0.0467556	yes
XLOC_038999	XLOC_038999	AT3G57240	1199.6	39.6958	-4.91742	0.000411062	yes
XLOC_014745	XLOC_014745	AT1G78440	42.3574	1.4441	-4.87437	0.000411062	yes
XLOC_012638	XLOC_012638	AT3G04730	26.951	1.19088	-4.50024	0.000411062	yes
XLOC_011811	XLOC_011811	AT3G14490	1537.44	110.5	-3.79842	0.000411062	yes
XLOC_003021	XLOC_003021	AT4G36010	32.2536	2.56918	-3.65008	0.000411062	yes
XLOC_004657	XLOC_004657	AT4G16740	16.8039	1.38728	-3.59846	0.000411062	yes
XLOC_027245	XLOC_027245	AT3G25830	101.928	8.7633	-3.53994	0.000411062	yes
XLOC_026595	XLOC_026595	AT1G50010	12.3679	1.0959	-3.49642	0.000411062	yes
XLOC_007271	XLOC_007271	AT4G35150	22.3503	2.09113	-3.41794	0.000411062	yes
XLOC_023614	XLOC_023614	AT2G18950	1256.67	123.606	-3.34579	0.000411062	yes
XLOC_007270	XLOC_007270	AT4G35150	29.8197	3.02957	-3.29908	0.000411062	yes
XLOC_004784	XLOC_004784	AT4G18170	12.354	1.30798	-3.23956	0.000411062	yes
XLOC_056078	XLOC_056078	AT4G03460	24.1175	2.58216	-3.22343	0.000411062	yes
XLOC_011818	XLOC_011818	AT5G23960	111.656	12.1739	-3.1972	0.000411062	yes
XLOC_019532	XLOC_019532	AT4G33070	155.676	17.5855	-3.14609	0.000411062	yes
XLOC_016775	XLOC_016775	AT2G43120	17.7364	2.08826	-3.08634	0.000411062	yes
XLOC_017179	XLOC_017179	AT5G15120	56.3124	6.63027	-3.08631	0.000411062	yes
XLOC_019147	XLOC_019147	AT2G37585	30.0789	3.54813	-3.08362	0.000411062	yes
XLOC_004486	XLOC_004486	AT1G14830	16.2369	1.92894	-3.0734	0.000411062	yes
XLOC_020476	XLOC_020476	AT3G10040	9.99047	1.19724	-3.06084	0.000411062	yes
XLOC_034943	XLOC_034943	AT4G13930	164.699	20.174	-3.02926	0.000411062	yes
XLOC_011819	XLOC_011819	AT5G23960	70.8554	9.05822	-2.96758	0.000411062	yes
XLOC_006664	XLOC_006664	AT1G11260	50.3409	6.49907	-2.95342	0.000411062	yes
XLOC_020351	XLOC_020351		43.5696	6.14531	-2.82576	0.000411062	yes
XLOC_003654	XLOC_003654	AT4G10265	297.888	42.0782	-2.82363	0.000411062	yes
XLOC_032904	XLOC_032904	AT4G22070	48.1822	7.52902	-2.67797	0.000411062	yes
XLOC_000258	XLOC_000258	AT2G30490	490.983	76.8758	-2.67507	0.000411062	yes
XLOC_011817	XLOC_011817	AT1G70080	99.5154	15.6921	-2.66488	0.000411062	yes
XLOC_022029	XLOC_022029	AT5G17770	76.5341	12.9616	-2.56186	0.000411062	yes
XLOC_020349	XLOC_020349	AT2G44930	51.3004	8.69446	-2.5608	0.000411062	yes
XLOC_031075	XLOC_031075	AT5G49460	25.4964	4.37236	-2.54381	0.000411062	yes
XLOC_034341	XLOC_034341	AT2G34990	8.13267	1.45617	-2.48155	0.000411062	yes
XLOC_005883	XLOC_005883	AT1G28240	18.0608	3.28506	-2.45887	0.000411062	yes
XLOC_037431	XLOC_037431	AT5G23960	108.029	19.6887	-2.45598	0.000411062	yes
XLOC_011815	XLOC_011815	AT3G14490	64.5357	11.8217	-2.44866	0.000411062	yes
XLOC_005354	XLOC_005354	AT4G10270	23.2999	4.27081	-2.44774	0.00108215	yes
XLOC_013322	XLOC_013322	AT1G51120	7.82615	1.4669	-2.41553	0.000411062	yes
XLOC_000738	XLOC_000738	AT1G11330	54.6428	10.3384	-2.40202	0.000411062	yes
XLOC_008995	XLOC_008995	AT3G22950	7.07317	1.37835	-2.35941	0.000411062	yes
XLOC_031880	XLOC_031880		56.8656	11.7516	-2.2747	0.000411062	yes
XLOC_006767	XLOC_006767	AT4G05120	71.5111	15.2272	-2.23152	0.000411062	yes
XLOC_025275	XLOC_025275	AT3G27950	12.2204	2.64102	-2.21012	0.000411062	yes
XLOC_027101	XLOC_027101	AT1G08800	46.9171	10.1887	-2.20315	0.000411062	yes
XLOC_018078	XLOC_018078	AT1G56300	27.7613	6.17471	-2.16863	0.000411062	yes
XLOC_030380	XLOC_030380	AT5G52640	13.5159	3.03585	-2.15448	0.000411062	yes
XLOC_009928	XLOC_009928	AT1G28230	132.303	29.9877	-2.1414	0.000411062	yes
XLOC_047609	XLOC_047609	AT3G04120	125.489	29.8359	-2.07245	0.000411062	yes
XLOC_036486	XLOC_036486	AT2G45290	87.6427	21.0653	-2.05677	0.000411062	yes
XLOC_031057	XLOC_031057	AT3G23160	4.21169	1.04227	-2.01467	0.000411062	yes
XLOC_017663	XLOC_017663	AT3G63430	13.2906	3.29231	-2.01323	0.000411062	yes
XLOC_024622	XLOC_024622	AT2G24520	79.8146	20.0237	-1.99494	0.000411062	yes
XLOC_038164	XLOC_038164		18.2637	4.60166	-1.98875	0.000411062	yes
XLOC_021087	XLOC_021087	AT5G39890	40.7967	11.1421	-1.87243	0.000411062	yes
XLOC_003920	XLOC_003920	AT4G22130	16.9983	5.07285	-1.74452	0.000411062	yes
XLOC_022219	XLOC_022219	AT1G67930	18.6134	5.66071	-1.71728	0.000411062	yes
XLOC_017237	XLOC_017237	AT3G25180	43.1248	13.7482	-1.64927	0.000411062	yes
XLOC_015248	XLOC_015248	AT5G24760	5.88979	2.04935	-1.52305	0.00139954	yes
XLOC_008822	XLOC_008822		41.8112	14.6087	-1.51706	0.000411062	yes
XLOC_003393	XLOC_003393	AT1G76880	33.2873	11.8516	-1.48989	0.000411062	yes
XLOC_038628	XLOC_038628	AT2G46920	16.5811	5.98685	-1.46967	0.000411062	yes
XLOC_003416	XLOC_003416	AT4G38540	82.1458	29.9355	-1.45633	0.000411062	yes
XLOC_007564	XLOC_007564	AT1G30820	59.9913	21.949	-1.4506	0.000411062	yes
XLOC_014214	XLOC_014214	AT5G23960	260.437	98.2899	-1.40582	0.000411062	yes
XLOC_021114	XLOC_021114	AT3G28860	6.89354	2.87664	-1.26086	0.00075978	yes
XLOC_020680	XLOC_020680	AT5G37600	51.3828	21.4953	-1.25726	0.000411062	yes
XLOC_018571	XLOC_018571	AT2G45550	68.0837	28.9991	-1.2313	0.000411062	yes
XLOC_035051	XLOC_035051	AT5G44440	21.2423	10.16	-1.06404	0.00597394	yes
XLOC_032223	XLOC_032223		502.16	1058.38	1.07564	0.00139954	yes
XLOC_023084	XLOC_023084	AT5G03530	27.3813	62.2997	1.18604	0.00108215	yes
XLOC_004725	XLOC_004725	AT2G04350	41.2218	94.8399	1.20209	0.000411062	yes
XLOC_005091	XLOC_005091	AT2G32400	12.4406	29.2686	1.23429	0.000411062	yes
XLOC_006467	XLOC_006467	AT1G61260	17.7986	42.3257	1.24977	0.000411062	yes
XLOC_036723	XLOC_036723	AT5G54680	4.73512	11.4132	1.26923	0.00108215	yes
XLOC_014790	XLOC_014790	AT1G63680	8.80571	21.6144	1.29548	0.000411062	yes
XLOC_016091	XLOC_016091	AT3G03080	27.6827	68.2152	1.30111	0.000411062	yes
XLOC_023813	XLOC_023813	AT4G31860	77.2134	191.506	1.31047	0.000411062	yes
XLOC_009354	XLOC_009354	AT3G14460	17.8004	44.6834	1.32783	0.000411062	yes
XLOC_015551	XLOC_015551	AT1G74860	15.2725	38.3657	1.32888	0.000411062	yes
XLOC_056884	XLOC_056884		60.2955	153.044	1.34382	0.000411062	yes
XLOC_001470	XLOC_001470	AT2G22670	19.6965	50.3603	1.35434	0.000411062	yes
XLOC_030974	XLOC_030974	AT5G43650	230.199	597.395	1.3758	0.000411062	yes
XLOC_007747	XLOC_007747	AT3G02600	12.8331	33.4322	1.38137	0.000411062	yes
XLOC_002272	XLOC_002272	AT5G65500	35.123	92.2449	1.39305	0.000411062	yes
XLOC_007584	XLOC_007584	AT1G65610	3.75559	9.8806	1.39556	0.000411062	yes
XLOC_033509	XLOC_033509	AT1G18210	60.0835	160.307	1.41579	0.000411062	yes
XLOC_024789	XLOC_024789	AT3G08510	10.8971	29.2966	1.42679	0.000411062	yes
XLOC_010084	XLOC_010084	AT4G08570	6.63043	17.8485	1.42863	0.0126802	yes
XLOC_016843	XLOC_016843	AT5G54160	99.0408	269.218	1.44268	0.000411062	yes
XLOC_023252	XLOC_023252	AT4G18030	12.6202	34.3519	1.44466	0.000411062	yes
XLOC_029701	XLOC_029701	AT3G16720	46.139	125.612	1.44492	0.000411062	yes
XLOC_045444	XLOC_045444	AT5G11250	15.7736	43.3364	1.45806	0.0170888	yes
XLOC_012454	XLOC_012454	AT3G24550	50.3947	139.332	1.46718	0.000411062	yes
XLOC_018412	XLOC_018412	AT4G16600	10.2808	28.6326	1.47771	0.000411062	yes
XLOC_005374	XLOC_005374	AT4G28220	7.41616	21.0154	1.5027	0.000411062	yes
XLOC_002363	XLOC_002363	AT2G22790	8.38559	23.804	1.50522	0.000411062	yes
XLOC_021989	XLOC_021989		35.6101	101.614	1.51275	0.000411062	yes
XLOC_005177	XLOC_005177	AT4G15210	24.7555	70.7359	1.5147	0.000411062	yes
XLOC_022743	XLOC_022743	AT5G06710	2.22211	6.38147	1.52196	0.00506082	yes
XLOC_017441	XLOC_017441	AT2G20370	28.3023	82.1471	1.53729	0.000411062	yes
XLOC_007478	XLOC_007478	AT5G47560	15.1932	44.2757	1.54309	0.000411062	yes
XLOC_012442	XLOC_012442	AT3G24550	27.8684	81.2462	1.54367	0.000411062	yes
XLOC_014053	XLOC_014053	AT4G03500	89.4756	261.068	1.54486	0.000411062	yes
XLOC_019011	XLOC_019011	AT2G42610	16.3209	47.6414	1.54549	0.000411062	yes
XLOC_018668	XLOC_018668	AT4G23050	1.65853	4.84329	1.54608	0.00108215	yes
XLOC_030123	XLOC_030123	AT5G23880	12.5383	36.6884	1.54898	0.000411062	yes
XLOC_009311	XLOC_009311	AT3G14470	33.1921	97.5343	1.55507	0.00108215	yes
XLOC_005178	XLOC_005178	AT2G32290	17.0893	50.488	1.56284	0.000411062	yes
XLOC_034998	XLOC_034998	AT3G14470	6.28173	18.6944	1.57338	0.000411062	yes
XLOC_002227	XLOC_002227	AT5G65380	9.72302	29.333	1.59305	0.000411062	yes
XLOC_012330	XLOC_012330	AT4G26080	2.9017	8.78425	1.59802	0.000411062	yes
XLOC_030670	XLOC_030670	AT2G32150	51.0413	154.577	1.59859	0.000411062	yes
XLOC_041515	XLOC_041515		227.894	694.599	1.60782	0.000411062	yes
XLOC_008881	XLOC_008881	AT1G60680	42.8692	131.214	1.61391	0.000411062	yes
XLOC_013542	XLOC_013542	AT2G12400	4.15104	12.7871	1.62315	0.000411062	yes
XLOC_035669	XLOC_035669	AT3G07340	12.8396	39.6892	1.62814	0.000411062	yes
XLOC_004480	XLOC_004480	AT2G01680	16.3985	50.7281	1.62922	0.000411062	yes
XLOC_025210	XLOC_025210	AT1G60790	10.1621	31.6232	1.63779	0.000411062	yes
XLOC_028842	XLOC_028842	AT4G38970	2.71448	8.45323	1.63883	0.000411062	yes
XLOC_000713	XLOC_000713	AT5G43740	5.53451	17.2555	1.64053	0.000411062	yes
XLOC_030392	XLOC_030392	AT5G24010	4.14349	12.9482	1.64383	0.000411062	yes
XLOC_013147	XLOC_013147	AT2G25690	4.69158	14.718	1.64943	0.000411062	yes
XLOC_002414	XLOC_002414	AT4G37640	10.3119	32.4095	1.6521	0.000411062	yes
XLOC_041926	XLOC_041926		19.4991	61.6732	1.66124	0.000411062	yes
XLOC_013505	XLOC_013505	AT5G58010	3.11015	9.84601	1.66256	0.000411062	yes
XLOC_001975	XLOC_001975	AT3G13690	6.14208	19.4998	1.66666	0.000411062	yes
XLOC_008985	XLOC_008985	AT3G04880	15.62	49.9134	1.67603	0.000411062	yes
XLOC_031005	XLOC_031005	AT5G43600	10.5892	33.9343	1.68016	0.000411062	yes
XLOC_004063	XLOC_004063	AT5G13920	2.96538	9.62455	1.6985	0.000411062	yes
XLOC_036305	XLOC_036305	AT1G80830	13.786	44.9237	1.70427	0.000411062	yes
XLOC_013948	XLOC_013948	AT5G55230	9.24523	30.1843	1.70702	0.000411062	yes
XLOC_019870	XLOC_019870	AT4G15080	9.97232	32.9866	1.72588	0.000411062	yes
XLOC_012382	XLOC_012382	AT5G57330	16.535	54.799	1.72862	0.000411062	yes
XLOC_020047	XLOC_020047	AT5G22290	1.9464	6.46759	1.73242	0.000411062	yes
XLOC_019909	XLOC_019909	AT3G09770	16.1135	53.8943	1.74186	0.000411062	yes
XLOC_025349	XLOC_025349	AT1G67710	3.44424	11.6332	1.75599	0.000411062	yes
XLOC_012992	XLOC_012992	AT5G57100	1.5549	5.28209	1.76429	0.00075978	yes
XLOC_054852	XLOC_054852	AT4G23180	3.41965	11.6539	1.7689	0.000411062	yes
XLOC_037544	XLOC_037544	AT5G64940	2.69619	9.24959	1.77847	0.000411062	yes
XLOC_035100	XLOC_035100	AT2G36780	5.32164	18.2613	1.77884	0.000411062	yes
XLOC_020654	XLOC_020654	AT1G66330	16.0368	55.0442	1.7792	0.000411062	yes
XLOC_027731	XLOC_027731	AT3G45640	320.851	1101.33	1.77927	0.000411062	yes
XLOC_005417	XLOC_005417		12.1294	41.6431	1.77957	0.000411062	yes
XLOC_020245	XLOC_020245	AT3G05890	15.8154	54.6918	1.79	0.000411062	yes
XLOC_019766	XLOC_019766	AT5G01990	35.9239	126.441	1.81545	0.000411062	yes
XLOC_015474	XLOC_015474	AT2G20142	51.3932	181.617	1.82125	0.000411062	yes
XLOC_030735	XLOC_030735	AT3G22520	6.11161	21.6157	1.82246	0.000411062	yes
XLOC_030059	XLOC_030059	AT5G23750	45.9267	162.561	1.82358	0.000411062	yes
XLOC_006958	XLOC_006958	AT5G47780	44.179	157.03	1.82961	0.000411062	yes
XLOC_049234	XLOC_049234	AT4G38900	3.37982	12.0721	1.83666	0.000411062	yes
XLOC_044372	XLOC_044372		119.437	427.663	1.84022	0.000411062	yes
XLOC_025602	XLOC_025602	AT2G26710	11.676	41.9993	1.84683	0.000411062	yes
XLOC_018139	XLOC_018139	AT5G45340	181.883	658.01	1.8551	0.000411062	yes
XLOC_016838	XLOC_016838	AT5G54160	107.958	390.798	1.85595	0.000411062	yes
XLOC_005619	XLOC_005619	AT1G28440	5.97928	21.6548	1.85664	0.000411062	yes
XLOC_022693	XLOC_022693	AT5G20220	3.24646	11.838	1.86648	0.000411062	yes
XLOC_025775	XLOC_025775	AT1G29700	3.58705	13.0904	1.86764	0.000411062	yes
XLOC_010976	XLOC_010976	AT5G57960	5.6935	20.8709	1.87411	0.000411062	yes
XLOC_008749	XLOC_008749	AT4G17770	11.6637	43.1293	1.88664	0.000411062	yes
XLOC_021617	XLOC_021617	AT5G02800	11.1422	41.5439	1.89861	0.000411062	yes
XLOC_023487	XLOC_023487	AT5G25220	41.5241	154.975	1.90002	0.000411062	yes
XLOC_020277	XLOC_020277	AT3G11590	4.14146	15.4581	1.90015	0.000411062	yes
XLOC_049691	XLOC_049691	AT3G23070	69.2172	258.602	1.90153	0.00108215	yes
XLOC_020923	XLOC_020923	AT4G19230	153.876	576.303	1.90506	0.000411062	yes
XLOC_055564	XLOC_055564		19.7062	73.9864	1.90861	0.000411062	yes
XLOC_027352	XLOC_027352	AT5G22380	11.8374	44.5646	1.91254	0.000411062	yes
XLOC_019568	XLOC_019568	AT5G01590	4.94807	18.6345	1.91304	0.000411062	yes
XLOC_014751	XLOC_014751	AT1G17110	1.69866	6.41082	1.91611	0.000411062	yes
XLOC_007748	XLOC_007748	AT1G15080	15.3576	58.1367	1.9205	0.000411062	yes
XLOC_000371	XLOC_000371	AT4G33440	46.3851	176.415	1.92724	0.000411062	yes
XLOC_011036	XLOC_011036	AT1G19870	4.40719	16.7876	1.92947	0.000411062	yes
XLOC_000347	XLOC_000347	AT3G26040	3.52995	13.4618	1.93115	0.000411062	yes
XLOC_002071	XLOC_002071	AT3G60320	17.1423	65.4665	1.93319	0.000411062	yes
XLOC_034991	XLOC_034991	AT1G09840	8.30188	31.7415	1.93486	0.000411062	yes
XLOC_026448	XLOC_026448	AT1G76490	9.20306	35.2256	1.93644	0.000411062	yes
XLOC_029511	XLOC_029511		4.32158	16.5449	1.93676	0.00108215	yes
XLOC_004504	XLOC_004504	AT1G68020	30.4275	116.913	1.94199	0.000411062	yes
XLOC_009359	XLOC_009359	AT1G69550	11.9287	45.9037	1.94417	0.000411062	yes
XLOC_002507	XLOC_002507	AT4G33920	2.61778	10.1372	1.95324	0.000411062	yes
XLOC_018713	XLOC_018713	AT1G12800	2.15281	8.38659	1.96187	0.000411062	yes
XLOC_027203	XLOC_027203	AT2G14960	2.02459	7.89406	1.96314	0.000411062	yes
XLOC_038721	XLOC_038721	AT2G41250	17.4811	68.347	1.96708	0.000411062	yes
XLOC_018424	XLOC_018424	AT4G16563	13.4942	53.2965	1.9817	0.000411062	yes
XLOC_021265	XLOC_021265	AT3G29760	2.58364	10.2046	1.98175	0.000411062	yes
XLOC_011468	XLOC_011468	AT5G44400	7.62457	30.1701	1.98439	0.000411062	yes
XLOC_006879	XLOC_006879	AT1G61800	134.354	532.14	1.98576	0.000411062	yes
XLOC_031439	XLOC_031439		14.4802	57.371	1.98624	0.000411062	yes
XLOC_014913	XLOC_014913	AT1G16670	47.8299	190.707	1.99537	0.000411062	yes
XLOC_010186	XLOC_010186	AT1G21910	6.65195	26.5613	1.99747	0.000411062	yes
XLOC_021994	XLOC_021994	AT3G02630	37.8202	151.536	2.00244	0.000411062	yes
XLOC_022774	XLOC_022774	AT2G27510	4.29484	17.2315	2.00437	0.000411062	yes
XLOC_012496	XLOC_012496	AT5G51350	1.14235	4.59158	2.00699	0.000411062	yes
XLOC_009912	XLOC_009912	AT1G02070	7.69231	30.9375	2.00787	0.000411062	yes
XLOC_007152	XLOC_007152	AT5G50740	16.9758	68.4835	2.01227	0.000411062	yes
XLOC_025493	XLOC_025493	AT1G27320	6.87077	27.8821	2.02079	0.000411062	yes
XLOC_025143	XLOC_025143	AT1G70330	31.3458	127.667	2.02604	0.000411062	yes
XLOC_037019	XLOC_037019	AT1G53280	41.0564	167.369	2.02735	0.000411062	yes
XLOC_019861	XLOC_019861		358.758	1466.26	2.03105	0.000411062	yes
XLOC_020246	XLOC_020246	AT3G05890	61.6841	252.289	2.03211	0.000411062	yes
XLOC_018986	XLOC_018986	AT5G41790	8.34435	34.1768	2.03415	0.000411062	yes
XLOC_020182	XLOC_020182	AT2G35880	3.90173	15.9818	2.03424	0.000411062	yes
XLOC_020542	XLOC_020542	AT3G56940	3.91492	16.0727	2.03756	0.000411062	yes
XLOC_001864	XLOC_001864	AT1G72650	11.4647	47.0923	2.0383	0.000411062	yes
XLOC_036867	XLOC_036867	AT4G11610	63.4303	260.603	2.03861	0.000411062	yes
XLOC_006274	XLOC_006274	AT5G14880	1.21931	5.03147	2.04492	0.000411062	yes
XLOC_033936	XLOC_033936	AT1G64620	26.2418	108.372	2.04605	0.000411062	yes
XLOC_004668	XLOC_004668	AT2G34450	21.4489	88.5912	2.04626	0.000411062	yes
XLOC_003916	XLOC_003916	AT5G14000	57.2007	238.351	2.05898	0.000411062	yes
XLOC_009748	XLOC_009748	AT1G10090	5.57448	23.2639	2.06118	0.000411062	yes
XLOC_009952	XLOC_009952		6.77869	28.313	2.06239	0.000411062	yes
XLOC_013458	XLOC_013458	AT5G21280	3.29248	13.7596	2.06319	0.000411062	yes
XLOC_018599	XLOC_018599	AT4G23990	6.2965	26.4202	2.06902	0.000411062	yes
XLOC_034790	XLOC_034790	AT4G12010	9.10967	38.2944	2.07166	0.000411062	yes
XLOC_014279	XLOC_014279	AT4G30440	90.8119	381.951	2.07244	0.000411062	yes
XLOC_026105	XLOC_026105	AT3G19820	28.5395	120.091	2.0731	0.000411062	yes
XLOC_005929	XLOC_005929	AT4G04970	1.82125	7.66538	2.07343	0.000411062	yes
XLOC_019251	XLOC_019251	AT2G37678	11.3565	47.8143	2.07392	0.000411062	yes
XLOC_054023	XLOC_054023	AT4G21400	4.93357	20.9185	2.08408	0.000411062	yes
XLOC_037848	XLOC_037848		11.1291	47.2187	2.08502	0.000411062	yes
XLOC_032954	XLOC_032954	AT4G35780	12.4453	52.8294	2.08574	0.000411062	yes
XLOC_014944	XLOC_014944	AT1G33055	6.76474	28.8674	2.09334	0.000411062	yes
XLOC_009724	XLOC_009724	AT3G25230	2.08075	9.0361	2.1186	0.000411062	yes
XLOC_016860	XLOC_016860	AT3G03050	48.9108	213.261	2.1244	0.000411062	yes
XLOC_021995	XLOC_021995	AT3G02630	13.1857	57.5547	2.12595	0.000411062	yes
XLOC_000495	XLOC_000495	AT2G27300	7.91641	34.9368	2.14183	0.000411062	yes
XLOC_020693	XLOC_020693	AT5G39790	7.24852	32.0769	2.14577	0.000411062	yes
XLOC_013032	XLOC_013032	AT5G11580	3.4761	15.3865	2.14612	0.000411062	yes
XLOC_024977	XLOC_024977	AT2G24370	11.3286	50.5825	2.15866	0.000411062	yes
XLOC_006569	XLOC_006569	AT1G51355	4.0716	18.2779	2.16643	0.000411062	yes
XLOC_031641	XLOC_031641	AT2G22570	13.0322	58.8639	2.17531	0.000411062	yes
XLOC_007407	XLOC_007407	AT3G06880	2.56711	11.6884	2.18686	0.000411062	yes
XLOC_006097	XLOC_006097	AT3G27520	29.8062	136.117	2.19117	0.000411062	yes
XLOC_016597	XLOC_016597		6.83813	31.2743	2.1933	0.000411062	yes
XLOC_021017	XLOC_021017	AT3G28345	3.01344	13.8701	2.2025	0.000411062	yes
XLOC_027400	XLOC_027400	AT4G38270	2.74153	12.6393	2.20487	0.000411062	yes
XLOC_007346	XLOC_007346	AT4G16460	5.6247	25.9565	2.20625	0.000411062	yes
XLOC_036731	XLOC_036731	AT3G61080	2.56171	11.8449	2.20909	0.000411062	yes
XLOC_006833	XLOC_006833	AT4G38830	9.47078	43.9493	2.21429	0.000411062	yes
XLOC_037794	XLOC_037794	AT4G13550	3.10812	14.4257	2.21453	0.000411062	yes
XLOC_029990	XLOC_029990	AT1G12580	9.73364	45.1898	2.21495	0.000411062	yes
XLOC_010696	XLOC_010696	AT4G24240	28.6926	133.282	2.21574	0.000411062	yes
XLOC_017212	XLOC_017212		43.3811	201.867	2.21826	0.000411062	yes
XLOC_053943	XLOC_053943	AT1G50510	33.067	153.99	2.21938	0.000411062	yes
XLOC_020213	XLOC_020213	AT2G35940	23.5049	109.893	2.22508	0.000411062	yes
XLOC_019167	XLOC_019167		262.389	1228.7	2.22735	0.000411062	yes
XLOC_015703	XLOC_015703	AT5G62570	4.24691	19.9744	2.23366	0.000411062	yes
XLOC_010465	XLOC_010465	AT1G18740	30.412	143.518	2.23852	0.000411062	yes
XLOC_020764	XLOC_020764	AT1G66730	23.8623	112.717	2.23991	0.000411062	yes
XLOC_001971	XLOC_001971	AT4G33000	6.64749	31.5459	2.24657	0.000411062	yes
XLOC_015322	XLOC_015322	AT3G10330	2.25979	10.7863	2.25493	0.000411062	yes
XLOC_000169	XLOC_000169	AT3G15090	3.2176	15.489	2.26719	0.000411062	yes
XLOC_028507	XLOC_028507	AT2G16365	19.0727	92.1868	2.27305	0.000411062	yes
XLOC_022069	XLOC_022069	AT3G07360	64.5508	312.688	2.27622	0.000411062	yes
XLOC_011154	XLOC_011154	AT4G38470	7.39339	35.964	2.28224	0.000411062	yes
XLOC_009754	XLOC_009754	AT4G08150	86.4094	420.696	2.28352	0.000411062	yes
XLOC_020777	XLOC_020777	AT2G04080	1.45211	7.07902	2.28539	0.000411062	yes
XLOC_039045	XLOC_039045	AT4G20820	9.1959	44.8381	2.28566	0.000411062	yes
XLOC_000035	XLOC_000035	AT3G15353	186.724	912.379	2.28872	0.000411062	yes
XLOC_004546	XLOC_004546	AT1G14720	24.1501	118.11	2.29003	0.000411062	yes
XLOC_003089	XLOC_003089	AT2G17705	95.2573	465.881	2.29006	0.000411062	yes
XLOC_027066	XLOC_027066	AT5G49660	1.28933	6.31232	2.29155	0.000411062	yes
XLOC_023305	XLOC_023305	AT5G04860	14.2044	69.5496	2.2917	0.000411062	yes
XLOC_019092	XLOC_019092	AT5G59870	23.3178	114.266	2.29289	0.000411062	yes
XLOC_032840	XLOC_032840		12.6198	62.1262	2.29951	0.000411062	yes
XLOC_006725	XLOC_006725	AT1G18100	20.0798	99.0406	2.30228	0.000411062	yes
XLOC_027536	XLOC_027536	AT2G28070	6.66065	32.9147	2.305	0.000411062	yes
XLOC_006020	XLOC_006020	AT2G20570	1.78646	8.8355	2.30621	0.000411062	yes
XLOC_002096	XLOC_002096	AT5G63710	2.16604	10.7698	2.31386	0.000411062	yes
XLOC_005918	XLOC_005918		4.15136	20.6449	2.31413	0.000411062	yes
XLOC_004269	XLOC_004269	AT1G50660	2.84959	14.182	2.31524	0.000411062	yes
XLOC_032395	XLOC_032395	AT1G23010	1.55505	7.75736	2.31861	0.000411062	yes
XLOC_014952	XLOC_014952	AT5G41240	12.1069	60.5071	2.32127	0.000411062	yes
XLOC_002355	XLOC_002355	AT5G65700	10.0853	50.56	2.32574	0.000411062	yes
XLOC_030195	XLOC_030195	AT5G53130	6.24514	31.3241	2.32647	0.000411062	yes
XLOC_004856	XLOC_004856	AT5G46390	5.92376	29.733	2.32748	0.000411062	yes
XLOC_004766	XLOC_004766	AT4G14540	13.3985	67.3264	2.3291	0.000411062	yes
XLOC_020516	XLOC_020516	AT5G17300	18.1838	91.6694	2.33379	0.000411062	yes
XLOC_027638	XLOC_027638	AT5G60580	4.40072	22.2127	2.33558	0.000411062	yes
XLOC_043148	XLOC_043148		9.25424	46.8807	2.34081	0.000411062	yes
XLOC_016405	XLOC_016405	AT4G12010	7.86452	39.9291	2.34401	0.000411062	yes
XLOC_014787	XLOC_014787	AT4G00430	5.89491	30.0535	2.34999	0.000411062	yes
XLOC_004744	XLOC_004744	AT3G07720	25.5752	131.134	2.35823	0.000411062	yes
XLOC_039229	XLOC_039229	AT5G41240	27.3879	140.779	2.36182	0.000411062	yes
XLOC_015960	XLOC_015960	AT5G36930	3.64243	18.7736	2.36574	0.000411062	yes
XLOC_013446	XLOC_013446	AT1G72510	4.48296	23.1226	2.36678	0.000411062	yes
XLOC_001808	XLOC_001808	AT1G72500	4.22091	21.8338	2.37094	0.000411062	yes
XLOC_026135	XLOC_026135	AT5G35970	5.20024	26.9125	2.37163	0.000411062	yes
XLOC_000983	XLOC_000983	AT1G52540	6.91206	35.8536	2.37493	0.000411062	yes
XLOC_024781	XLOC_024781	AT2G40120	4.04691	21.1188	2.38363	0.000411062	yes
XLOC_025865	XLOC_025865	AT3G19970	24.8154	130.369	2.3933	0.000411062	yes
XLOC_021021	XLOC_021021	AT3G28345	1.5788	8.41998	2.41499	0.000411062	yes
XLOC_030202	XLOC_030202		1.46221	7.81992	2.419	0.000411062	yes
XLOC_012877	XLOC_012877	AT4G23740	2.7338	14.6515	2.42207	0.000411062	yes
XLOC_000945	XLOC_000945	AT5G65210	7.69995	41.7043	2.43728	0.000411062	yes
XLOC_005324	XLOC_005324	AT1G29240	4.12372	22.4024	2.44163	0.000411062	yes
XLOC_037606	XLOC_037606	AT2G46400	71.6737	390.564	2.44604	0.000411062	yes
XLOC_001647	XLOC_001647	AT3G12320	20.2604	110.905	2.45258	0.000411062	yes
XLOC_024321	XLOC_024321		2.40172	13.165	2.45458	0.000411062	yes
XLOC_037518	XLOC_037518	AT4G36710	2.5504	14.0529	2.46208	0.000411062	yes
XLOC_005658	XLOC_005658	AT3G01750	3.96887	21.889	2.4634	0.000411062	yes
XLOC_023253	XLOC_023253	AT4G18020	2.6458	14.6177	2.46594	0.000411062	yes
XLOC_026340	XLOC_026340	AT5G64360	5.81104	32.1247	2.46681	0.000411062	yes
XLOC_022683	XLOC_022683	AT5G50860	5.82972	32.4673	2.47749	0.000411062	yes
XLOC_029685	XLOC_029685	AT3G47450	5.96171	33.2135	2.47797	0.000411062	yes
XLOC_034351	XLOC_034351	AT5G65550	4.22102	23.5957	2.48286	0.000411062	yes
XLOC_023639	XLOC_023639	AT2G25180	2.93423	16.4294	2.48523	0.000411062	yes
XLOC_007708	XLOC_007708	AT1G25390	4.68838	26.3952	2.49311	0.000411062	yes
XLOC_017729	XLOC_017729	AT3G63210	14.0807	79.4596	2.49651	0.000411062	yes
XLOC_001543	XLOC_001543	AT3G16500	4.9907	28.3197	2.50449	0.000411062	yes
XLOC_010480	XLOC_010480		19.5693	111.274	2.50744	0.000411062	yes
XLOC_005730	XLOC_005730	AT1G28310	1.66693	9.52768	2.51493	0.000411062	yes
XLOC_022103	XLOC_022103	AT3G58790	7.78271	44.5717	2.51778	0.000411062	yes
XLOC_023960	XLOC_023960	AT3G54810	70.8405	406.111	2.51923	0.000411062	yes
XLOC_016503	XLOC_016503	AT2G31380	10.6996	61.4464	2.52178	0.000411062	yes
XLOC_012457	XLOC_012457	AT3G24560	1.89099	10.8757	2.5239	0.000411062	yes
XLOC_025667	XLOC_025667	AT1G68890	1.47386	8.52681	2.53241	0.000411062	yes
XLOC_008402	XLOC_008402	AT4G26090	3.63847	21.1951	2.54233	0.000411062	yes
XLOC_038881	XLOC_038881	AT5G67200	1.23812	7.22903	2.54565	0.000411062	yes
XLOC_031346	XLOC_031346		1.52767	8.95087	2.55069	0.000411062	yes
XLOC_027766	XLOC_027766	AT1G07870	18.5067	109.075	2.55921	0.000411062	yes
XLOC_005747	XLOC_005747	AT5G60200	4.5807	27.0305	2.56095	0.000411062	yes
XLOC_012241	XLOC_012241	AT5G12010	248.389	1468.62	2.56379	0.000411062	yes
XLOC_001261	XLOC_001261	AT3G47570	6.24491	37.2319	2.57579	0.000411062	yes
XLOC_025347	XLOC_025347	AT1G67720	3.71046	22.1921	2.58037	0.000411062	yes
XLOC_010397	XLOC_010397	AT5G42240	1.45847	8.73417	2.58222	0.000411062	yes
XLOC_004663	XLOC_004663	AT5G48300	13.9413	83.6662	2.58528	0.000411062	yes
XLOC_027345	XLOC_027345	AT4G12560	4.77724	28.6871	2.58615	0.000411062	yes
XLOC_009794	XLOC_009794	AT5G49665	7.98986	48.2107	2.59311	0.000411062	yes
XLOC_017691	XLOC_017691	AT4G14720	4.13887	25.1113	2.60103	0.000411062	yes
XLOC_005714	XLOC_005714	AT1G28330	365.96	2240.92	2.61434	0.000411062	yes
XLOC_028157	XLOC_028157	AT3G19300	1.88776	11.5629	2.61475	0.000411062	yes
XLOC_031092	XLOC_031092	AT2G33310	2.41012	14.776	2.61607	0.000411062	yes
XLOC_006317	XLOC_006317	AT3G28180	1.79853	11.036	2.61733	0.000411062	yes
XLOC_025704	XLOC_025704	AT1G68940	29.8447	183.828	2.62281	0.000411062	yes
XLOC_002512	XLOC_002512	AT5G43120	1.40213	8.64551	2.62434	0.000411062	yes
XLOC_021160	XLOC_021160		5.88992	36.5697	2.63433	0.000411062	yes
XLOC_015168	XLOC_015168	AT1G53345	2.37916	14.7952	2.63661	0.000411062	yes
XLOC_001418	XLOC_001418	AT1G52290	2.29648	14.3072	2.63925	0.000411062	yes
XLOC_024230	XLOC_024230	AT2G39200	5.2966	33.2394	2.64976	0.000411062	yes
XLOC_004876	XLOC_004876		5.79747	36.4926	2.65411	0.000411062	yes
XLOC_014313	XLOC_014313	AT4G28050	51.0305	322.294	2.65895	0.000411062	yes
XLOC_013471	XLOC_013471	AT5G58070	54.7744	346.632	2.66183	0.000411062	yes
XLOC_006290	XLOC_006290	AT5G40240	3.63714	23.1042	2.66728	0.000411062	yes
XLOC_028321	XLOC_028321	AT4G34410	71.2409	452.606	2.66748	0.000411062	yes
XLOC_027526	XLOC_027526	AT5G60800	48.1402	308.06	2.6779	0.000411062	yes
XLOC_025232	XLOC_025232	AT3G26580	8.09802	51.9073	2.6803	0.000411062	yes
XLOC_002532	XLOC_002532	AT4G37370	18.987	122.297	2.68731	0.000411062	yes
XLOC_020231	XLOC_020231	AT5G06320	178.795	1154.65	2.69108	0.000411062	yes
XLOC_028250	XLOC_028250	AT3G13030	4.1972	27.4638	2.71003	0.000411062	yes
XLOC_017728	XLOC_017728		66.8911	437.755	2.71024	0.000411062	yes
XLOC_032564	XLOC_032564	AT3G06240	5.25615	34.5684	2.71738	0.000411062	yes
XLOC_036063	XLOC_036063	AT5G50720	3.71231	24.4374	2.7187	0.000411062	yes
XLOC_027416	XLOC_027416	AT1G08320	5.02427	33.299	2.72849	0.000411062	yes
XLOC_024136	XLOC_024136	AT5G16110	37.8622	252.368	2.7367	0.000411062	yes
XLOC_034720	XLOC_034720	AT3G62130	4.08795	27.2613	2.7374	0.000411062	yes
XLOC_007707	XLOC_007707	AT1G25390	14.957	100.135	2.74306	0.000411062	yes
XLOC_013814	XLOC_013814	AT1G55850	1.43929	9.70372	2.75318	0.000411062	yes
XLOC_024839	XLOC_024839		2.1775	14.6931	2.7544	0.000411062	yes
XLOC_012121	XLOC_012121	AT4G25810	15.2768	103.358	2.75824	0.000411062	yes
XLOC_012851	XLOC_012851	AT4G32280	7.30983	49.6298	2.7633	0.000411062	yes
XLOC_055886	XLOC_055886	AT3G14460	6.51785	44.2592	2.76351	0.000411062	yes
XLOC_020556	XLOC_020556	AT3G56880	19.7289	134.387	2.76802	0.000411062	yes
XLOC_030774	XLOC_030774	AT3G22740	11.4566	79.1197	2.78785	0.000411062	yes
XLOC_003877	XLOC_003877	AT1G71110	3.58541	24.8221	2.79142	0.000411062	yes
XLOC_016980	XLOC_016980	AT5G18310	6.44911	44.6709	2.79216	0.000411062	yes
XLOC_034217	XLOC_034217	AT1G15740	16.409	114.233	2.79942	0.000411062	yes
XLOC_021658	XLOC_021658	AT2G37050	3.06554	21.3751	2.80172	0.000411062	yes
XLOC_021147	XLOC_021147	AT5G15240	27.3948	192.038	2.80942	0.000411062	yes
XLOC_048110	XLOC_048110	AT4G25810	320.865	2249.33	2.80945	0.000411062	yes
XLOC_009743	XLOC_009743	AT4G07960	18.1017	128.097	2.82304	0.000411062	yes
XLOC_028331	XLOC_028331	AT4G34000	10.9401	77.5941	2.82633	0.000411062	yes
XLOC_018085	XLOC_018085	AT3G05700	35.4571	253.648	2.83868	0.000411062	yes
XLOC_025052	XLOC_025052		49.1692	355.163	2.85265	0.000411062	yes
XLOC_012508	XLOC_012508	AT4G29100	5.59409	40.5579	2.85801	0.000411062	yes
XLOC_020163	XLOC_020163	AT3G54720	1.53918	11.1607	2.8582	0.000411062	yes
XLOC_015275	XLOC_015275	AT1G17830	3.64428	26.4307	2.85851	0.000411062	yes
XLOC_015050	XLOC_015050	AT3G49530	32.036	232.556	2.85981	0.000411062	yes
XLOC_047116	XLOC_047116	AT4G38400	22.1836	163.507	2.88178	0.000411062	yes
XLOC_025047	XLOC_025047	AT1G70090	21.0063	155.311	2.88627	0.000411062	yes
XLOC_009992	XLOC_009992	AT5G64260	11.5582	85.5726	2.88823	0.000411062	yes
XLOC_012110	XLOC_012110	AT5G57560	270.054	2018.41	2.9019	0.000411062	yes
XLOC_021706	XLOC_021706	AT2G37130	14.074	105.233	2.90248	0.000411062	yes
XLOC_053696	XLOC_053696	AT4G17230	63.1518	473.885	2.90764	0.000411062	yes
XLOC_010481	XLOC_010481		3.66236	27.5262	2.90996	0.000411062	yes
XLOC_056715	XLOC_056715	AT3G45960	28.024	210.91	2.91189	0.000411062	yes
XLOC_027862	XLOC_027862	AT4G34131	2.78435	21.0822	2.92061	0.000411062	yes
XLOC_028251	XLOC_028251	AT3G13020	3.20788	24.5149	2.93397	0.000411062	yes
XLOC_010789	XLOC_010789	AT3G50060	10.1043	77.931	2.94723	0.000411062	yes
XLOC_009561	XLOC_009561	AT2G47430	18.6469	144.087	2.94993	0.000411062	yes
XLOC_035217	XLOC_035217	AT3G58040	2.12786	16.4612	2.9516	0.000411062	yes
XLOC_028553	XLOC_028553	AT2G16385	6.30902	49.1386	2.96137	0.000411062	yes
XLOC_007244	XLOC_007244	AT4G20880	10.2814	80.4939	2.96884	0.000411062	yes
XLOC_019450	XLOC_019450	AT3G51890	13.2912	104.21	2.97095	0.000411062	yes
XLOC_021014	XLOC_021014	AT5G40160	1.97159	15.4831	2.97326	0.000411062	yes
XLOC_017121	XLOC_017121	AT5G18130	14.3574	113.72	2.98563	0.000411062	yes
XLOC_018178	XLOC_018178	AT4G17570	4.24876	34.1445	3.00654	0.000411062	yes
XLOC_035610	XLOC_035610	AT2G41640	14.5789	117.593	3.01186	0.000411062	yes
XLOC_024317	XLOC_024317	AT4G08790	1.48712	12.0454	3.01789	0.000411062	yes
XLOC_003549	XLOC_003549	AT5G10200	1.95045	15.8426	3.02193	0.000411062	yes
XLOC_031911	XLOC_031911		2.87691	23.3802	3.02269	0.000411062	yes
XLOC_019600	XLOC_019600	AT5G01660	1.23013	10.1	3.03747	0.000411062	yes
XLOC_020463	XLOC_020463	AT3G23160	2.09207	17.2307	3.04197	0.000411062	yes
XLOC_024838	XLOC_024838	AT4G00430	118.729	978.613	3.04306	0.000411062	yes
XLOC_029952	XLOC_029952	AT4G15910	3386.12	28020.4	3.04877	0.000411062	yes
XLOC_015080	XLOC_015080	AT3G47620	1.52658	12.6462	3.05033	0.000411062	yes
XLOC_028458	XLOC_028458	AT4G38400	120.589	1023.09	3.08477	0.000411062	yes
XLOC_008838	XLOC_008838		4.77397	40.6561	3.09021	0.000411062	yes
XLOC_037219	XLOC_037219	AT5G44620	3.10025	26.7395	3.10852	0.000411062	yes
XLOC_025588	XLOC_025588	AT1G69170	2.11888	18.2898	3.10967	0.000411062	yes
XLOC_006923	XLOC_006923	AT1G30220	5.1681	44.6142	3.1098	0.000411062	yes
XLOC_018256	XLOC_018256	AT1G04570	1.35235	11.7446	3.11846	0.000411062	yes
XLOC_038175	XLOC_038175	AT3G61900	2.74417	24.2878	3.14579	0.000411062	yes
XLOC_003104	XLOC_003104	AT2G17695	1.08314	9.71905	3.16559	0.000411062	yes
XLOC_003892	XLOC_003892	AT1G22990	3.53949	31.7831	3.16665	0.000411062	yes
XLOC_029905	XLOC_029905	AT3G06430	1.04351	9.54757	3.19369	0.000411062	yes
XLOC_020485	XLOC_020485	AT5G03795	9.72836	89.5633	3.20264	0.000411062	yes
XLOC_019278	XLOC_019278	AT5G02030	4.38688	41.2479	3.23305	0.000411062	yes
XLOC_007809	XLOC_007809	AT4G35160	11.8915	112.957	3.24777	0.000411062	yes
XLOC_030743	XLOC_030743	AT3G22550	2.5119	24.1514	3.26526	0.000411062	yes
XLOC_008440	XLOC_008440	AT4G26090	1.64036	15.8064	3.26843	0.000411062	yes
XLOC_025688	XLOC_025688	AT3G25560	2.93773	28.3444	3.27029	0.000411062	yes
XLOC_010268	XLOC_010268	AT5G09220	9.34431	90.1887	3.27079	0.000411062	yes
XLOC_011067	XLOC_011067		1.38154	13.447	3.28293	0.000411062	yes
XLOC_017966	XLOC_017966	AT5G27690	7.81449	77.9293	3.31794	0.000411062	yes
XLOC_012000	XLOC_012000	AT5G56780	1.80179	18.0045	3.32085	0.000411062	yes
XLOC_056159	XLOC_056159	AT3G54420	1.57875	15.9881	3.34015	0.00108215	yes
XLOC_032779	XLOC_032779	AT5G17680	12.405	125.926	3.34358	0.000411062	yes
XLOC_004851	XLOC_004851		281.921	2894.49	3.35995	0.000411062	yes
XLOC_009895	XLOC_009895	AT2G22500	19.7457	204.107	3.36971	0.000411062	yes
XLOC_017040	XLOC_017040	AT3G48530	5.89111	61.3625	3.38075	0.000411062	yes
XLOC_036886	XLOC_036886	AT2G36830	16.184	168.736	3.38212	0.000411062	yes
XLOC_028127	XLOC_028127	AT1G07220	7.7869	82.0292	3.39702	0.000411062	yes
XLOC_005443	XLOC_005443	AT2G20670	4.12067	43.8536	3.41174	0.000411062	yes
XLOC_034741	XLOC_034741	AT3G62070	2.95296	31.7339	3.42579	0.000411062	yes
XLOC_001993	XLOC_001993	AT1G51700	6.09914	65.8502	3.43251	0.000411062	yes
XLOC_056940	XLOC_056940	AT1G56220	8.17953	89.709	3.45516	0.000411062	yes
XLOC_032690	XLOC_032690	AT4G12320	6.84778	75.8062	3.46861	0.000411062	yes
XLOC_008439	XLOC_008439		4.76825	54.7938	3.52248	0.000411062	yes
XLOC_027073	XLOC_027073	AT5G28640	5.87814	68.4937	3.54254	0.000411062	yes
XLOC_007880	XLOC_007880		62.5209	739.474	3.56409	0.000411062	yes
XLOC_018016	XLOC_018016	AT3G62860	2.35273	27.85	3.56527	0.000411062	yes
XLOC_008585	XLOC_008585	AT3G03050	13.4345	160.545	3.57897	0.000411062	yes
XLOC_000488	XLOC_000488	AT1G33060	2.65902	33.1792	3.64132	0.000411062	yes
XLOC_027631	XLOC_027631	AT3G54820	14.3472	181.753	3.66314	0.000411062	yes
XLOC_004421	XLOC_004421	AT1G14900	1.20082	15.247	3.66644	0.000411062	yes
XLOC_010269	XLOC_010269	AT1G77380	31.5547	411.702	3.70568	0.000411062	yes
XLOC_027570	XLOC_027570	AT3G45160	1.98897	27.2513	3.77624	0.00254116	yes
XLOC_042996	XLOC_042996	AT1G54470	3.08802	43.1386	3.80423	0.000411062	yes
XLOC_030949	XLOC_030949		5.5681	82.7164	3.89292	0.000411062	yes
XLOC_012042	XLOC_012042	AT4G25810	18.9845	291.33	3.93976	0.000411062	yes
XLOC_023899	XLOC_023899	AT5G10770	1.03899	16.4002	3.98046	0.000411062	yes
XLOC_024867	XLOC_024867	AT3G11280	2.38162	38.3967	4.01097	0.000411062	yes
XLOC_027172	XLOC_027172	AT5G28650	5.31924	85.8871	4.01315	0.000411062	yes
XLOC_022587	XLOC_022587	AT5G07330	22.63	375.935	4.05417	0.000411062	yes
XLOC_012090	XLOC_012090	AT5G57560	14.0379	253.345	4.1737	0.000411062	yes
XLOC_017017	XLOC_017017	AT2G38430	1.80021	36.2315	4.33101	0.000411062	yes
XLOC_054222	XLOC_054222	AT1G77060	1.78242	38.6133	4.43719	0.000411062	yes
XLOC_017345	XLOC_017345	AT2G23690	1.02966	23.5401	4.51488	0.000411062	yes
XLOC_032222	XLOC_032222		2.88604	68.5267	4.5695	0.000411062	yes
XLOC_012089	XLOC_012089	AT5G57550	53.0206	1672.18	4.97904	0.000411062	yes
XLOC_057236	XLOC_057236	AT4G25810	36.0633	1173.2	5.02377	0.000411062	yes
XLOC_000193		AT2G01170	29.3195	13.4703	-1.12208	0.0495925	yes
XLOC_016041		AT3G59940	6.76792	24.2764	1.84277	0.0495925	yes
XLOC_001638		AT1G08840	10.1888	4.97198	-1.0351	0.0491917	yes
XLOC_019829			16.4763	7.89199	-1.06193	0.0491916	yes
XLOC_014180			27.5773	6.76036	-2.02831	0.0486698	yes
XLOC_024798		AT2G40080	17.9186	36.447	1.02435	0.0486698	yes
XLOC_009470		AT1G09140	58.2994	120.549	1.04807	0.0486698	yes
XLOC_041347			2.38312	6.63705	1.47769	0.0486698	yes
XLOC_054524		AT1G76360	5.53019	2.31014	-1.25935	0.0485798	yes
XLOC_014428		AT1G18390	157.516	68.5874	-1.19949	0.0485798	yes
XLOC_054037			5.79232	2.81994	-1.03848	0.0485798	yes
XLOC_017783		AT5G66240	5.48845	2.24308	-1.29092	0.0483024	yes
XLOC_006832		AT4G05200	2.99419	1.23959	-1.2723	0.0483024	yes
XLOC_005035			8.37386	1.26369	-2.72825	0.0481598	yes
XLOC_034240		AT1G01490	16.2857	3.04367	-2.41972	0.048017	yes
XLOC_002338			9.93047	3.24094	-1.61545	0.048017	yes
XLOC_001601		AT5G07030	1.39184	3.51877	1.33807	0.048017	yes
XLOC_032909		AT5G41750	10.3872	21.6841	1.06183	0.0478889	yes
XLOC_008401			1.15396	3.85447	1.73994	0.0478889	yes
XLOC_015543		AT4G10300	2.82105	10.3522	1.87563	0.0477679	yes
XLOC_030849			5.84507	2.06577	-1.50054	0.0476246	yes
XLOC_040074			2.32512	5.97355	1.36128	0.0476246	yes
XLOC_031887		AT5G54160	9.25744	3.89751	-1.24806	0.0474739	yes
XLOC_054203			7.53311	3.51115	-1.1013	0.0474739	yes
XLOC_036388		AT3G60670	1.16048	2.87948	1.31109	0.0474739	yes
XLOC_052145		AT1G56520	1.35851	6.13956	2.17611	0.0474739	yes
XLOC_016020			2.27676	5.01161	1.13829	0.0473523	yes
XLOC_018216		AT4G17560	6.09564	17.6101	1.53056	0.0473523	yes
XLOC_013343		AT5G15080	11.8436	2.53997	-2.22123	0.0472159	yes
XLOC_032375			6.27649	2.82706	-1.15066	0.0472159	yes
XLOC_027752		AT2G24240	36.9868	15.3256	-1.27107	0.0469935	yes
XLOC_008740		AT3G23640	2.31645	4.90423	1.08211	0.0469935	yes
XLOC_009742		AT5G38820	1.85877	4.1892	1.17233	0.0469935	yes
XLOC_003347		AT4G22970	3.01539	7.91723	1.39265	0.0469935	yes
XLOC_000510		AT2G27300	1.41111	5.484	1.9584	0.0469935	yes
XLOC_039815		AT5G59210	12.2656	5.85526	-1.06681	0.0468856	yes
XLOC_027474		AT5G22875	14.028	6.96622	-1.00986	0.0467556	yes
XLOC_017260		AT4G13780	1.26449	3.38951	1.42252	0.0467556	yes
XLOC_029474			3.95364	1.6175	-1.28941	0.0465166	yes
XLOC_055542		AT1G22050	6.48865	2.41959	-1.42315	0.0463715	yes
XLOC_010630		AT1G34210	1.71434	6.2992	1.87751	0.0463715	yes
XLOC_039270		AT2G31270	8.89788	2.4712	-1.84825	0.0462623	yes
XLOC_044932		AT3G56950	12.2484	5.08217	-1.26908	0.0462623	yes
XLOC_006425		AT2G26810	13.3478	33.9862	1.34835	0.0461169	yes
XLOC_012463		AT1G45688	1.90847	4.24712	1.15407	0.0459784	yes
XLOC_046679		AT1G63680	16.8114	37.5084	1.15778	0.0459784	yes
XLOC_009617		AT2G47180	4.50146	9.36716	1.05722	0.0458398	yes
XLOC_005991		AT4G28480	4.38341	10.2525	1.22586	0.0458398	yes
XLOC_009956		AT2G22430	3.40078	7.05306	1.05238	0.0455764	yes
XLOC_039612			90.1929	29.9752	-1.58924	0.0452766	yes
XLOC_023686		AT3G54880	6.50067	3.06948	-1.08259	0.0451231	yes
XLOC_021774			2.3308	4.70907	1.01462	0.0451231	yes
XLOC_014156		AT1G54290	3022.47	6283.22	1.05578	0.0451231	yes
XLOC_037250		AT1G22360	1.0193	2.33297	1.19458	0.0451231	yes
XLOC_030970		AT5G50140	5.14188	2.21673	-1.21386	0.0450046	yes
XLOC_015541		AT2G06925	3.39676	1.15177	-1.56031	0.0448507	yes
XLOC_019592		AT2G38330	3.9595	1.86328	-1.08747	0.0447108	yes
XLOC_019494		AT3G47300	46.1082	13.6914	-1.75175	0.0445776	yes
XLOC_055037			1.06725	2.54472	1.25361	0.0445776	yes
XLOC_054625			2.95852	7.28567	1.30019	0.0445776	yes
XLOC_027040		AT5G09320	1.11201	3.37009	1.59961	0.0444513	yes
XLOC_005362			15.3944	7.46321	-1.04454	0.0443177	yes
XLOC_010180		AT1G21920	2.40138	1.16838	-1.03935	0.0443177	yes
XLOC_020586			41.5779	19.9324	-1.06071	0.0441839	yes
XLOC_032609		AT5G17270	12.4832	27.4395	1.13627	0.0440499	yes
XLOC_007140		AT5G05340	4.38608	1.11176	-1.98008	0.0439088	yes
XLOC_014920		AT1G56010	12.0888	5.32219	-1.18357	0.0437882	yes
XLOC_004734		AT2G04410	26.8516	65.5555	1.28771	0.0437882	yes
XLOC_056979			94.8939	41.3642	-1.19793	0.0434042	yes
XLOC_027041		AT3G19553	3.62002	1.77176	-1.03081	0.0434042	yes
XLOC_024751		AT3G11130	278.504	95.4346	-1.54511	0.0432757	yes
XLOC_012662			7.34637	16.5477	1.17153	0.0432757	yes
XLOC_033372		AT2G20740	2.04665	4.76052	1.21785	0.0432757	yes
XLOC_048274		AT2G23460	6.28025	21.7711	1.79352	0.043147	yes
XLOC_042325			1.06742	4.1218	1.94914	0.0428684	yes
XLOC_025173		AT1G60460	2.39916	1.01209	-1.24519	0.0424321	yes
XLOC_020738		AT1G66520	2.10086	4.44832	1.08228	0.0422819	yes
XLOC_019807		AT1G20950	2.50409	5.91617	1.24038	0.0422819	yes
XLOC_002589		AT4G02630	4.65829	1.72354	-1.43442	0.0421449	yes
XLOC_005617		AT4G28500	11.7934	5.15453	-1.19406	0.0420211	yes
XLOC_025833		AT1G13480	3.16462	1.40546	-1.17099	0.0420211	yes
XLOC_018488		AT4G24040	7.05944	3.31936	-1.08865	0.0420211	yes
XLOC_025752		AT1G68820	2.97582	6.61075	1.15153	0.0418903	yes
XLOC_032804			1.08472	2.60304	1.26287	0.0418903	yes
XLOC_030936		AT4G03500	3.78391	1.59268	-1.24842	0.0416147	yes
XLOC_007363		AT1G56130	2.98652	7.47465	1.32354	0.0416147	yes
XLOC_056668		AT4G18810	1.96798	5.46727	1.47411	0.0416147	yes
XLOC_023969		AT5G60850	1.39805	4.14843	1.56916	0.0413382	yes
XLOC_037646			1.45237	5.03623	1.79394	0.0413382	yes
XLOC_027230		AT1G21270	4.17131	1.95631	-1.09237	0.0411997	yes
XLOC_039993			3.25899	7.86839	1.27164	0.0411997	yes
XLOC_035988		AT5G53650	9.49067	4.32841	-1.13267	0.041107	yes
XLOC_021895		AT1G64940	1.06308	3.50278	1.72025	0.041107	yes
XLOC_015149		AT5G62550	6.22058	1.08456	-2.51994	0.040981	yes
XLOC_011615			4.39091	1.99901	-1.13524	0.040981	yes
XLOC_028420		AT3G27020	1.74098	3.98471	1.19458	0.040981	yes
XLOC_014576		AT5G49290	7.40312	2.44421	-1.59876	0.0407086	yes
XLOC_021093		AT2G02760	3.86158	8.80267	1.18875	0.0407086	yes
XLOC_002395		AT3G49750	1.45995	3.37098	1.20725	0.0407086	yes
XLOC_018688		AT2G05260	3.05163	1.49996	-1.02465	0.0405818	yes
XLOC_044544		AT4G32360	8.22086	2.34938	-1.80701	0.0404547	yes
XLOC_057208			31.3125	11.8544	-1.40132	0.0404547	yes
XLOC_056973		AT4G11120	13.6851	28.3181	1.04911	0.0400459	yes
XLOC_034692		AT1G10660	80.1705	39.6759	-1.01481	0.0398983	yes
XLOC_036749		AT4G00755	31.8981	68.2421	1.09719	0.0398983	yes
XLOC_002526		AT4G25170	3.50586	23.2767	2.73104	0.0397828	yes
XLOC_013787		AT1G55840	27.7361	10.7879	-1.36235	0.0396605	yes
XLOC_028031		AT5G59580	37.2783	15.3868	-1.27664	0.0396605	yes
XLOC_016569		AT3G03320	9.87256	21.4105	1.11682	0.0396605	yes
XLOC_033010		AT4G25440	18.7622	8.16179	-1.20087	0.0395378	yes
XLOC_004349			2.23554	6.7232	1.58853	0.0395378	yes
XLOC_004686			7.72153	2.04369	-1.91771	0.0394277	yes
XLOC_029078		AT5G11950	47.5717	16.2372	-1.5508	0.0394277	yes
XLOC_002041		AT1G17850	1.42397	2.84828	1.00017	0.0392916	yes
XLOC_003192		AT4G23160	3.3239	7.79428	1.22954	0.0392916	yes
XLOC_040890			31.3581	13.3617	-1.23074	0.0390186	yes
XLOC_054132			2.45255	5.74216	1.22731	0.0390186	yes
XLOC_017760		AT4G02790	2.55333	6.06832	1.24892	0.0390186	yes
XLOC_007723		AT4G22290	2.02701	8.70214	2.10202	0.0390186	yes
XLOC_013423		AT5G21940	87.6743	28.0142	-1.646	0.0388944	yes
XLOC_001320		AT4G39620	1.90948	6.90051	1.85352	0.0388944	yes
XLOC_012520		AT4G29060	1.33686	5.86387	2.13301	0.0388944	yes
XLOC_023696		AT3G10400	5.94474	2.61286	-1.18598	0.0387509	yes
XLOC_007386		AT1G80245	8.34185	22.9686	1.46122	0.0387509	yes
XLOC_054316		AT4G17140	1.60797	4.38202	1.44635	0.0386261	yes
XLOC_022063		AT2G07050	13.6294	6.39423	-1.09188	0.038501	yes
XLOC_016558		AT3G44670	2.28266	5.00248	1.13193	0.038501	yes
XLOC_019643			10.4783	29.6237	1.49934	0.038501	yes
XLOC_032876		AT1G55460	3.30643	1.10059	-1.587	0.0380359	yes
XLOC_035927			3.32714	1.3813	-1.26825	0.0380359	yes
XLOC_025104			1.44203	3.31584	1.20127	0.0380359	yes
XLOC_023632		AT5G25170	2.58505	6.8665	1.40938	0.037891	yes
XLOC_014917		AT1G79050	7.89997	17.6938	1.16332	0.0377582	yes
XLOC_022718		AT2G02710	7.90289	26.0009	1.71811	0.0377582	yes
XLOC_042568		AT4G33380	10.4457	2.02327	-2.36815	0.0372902	yes
XLOC_046895		AT5G17800	9.54278	2.08341	-2.19547	0.0372902	yes
XLOC_040176		AT3G13800	8.26958	3.11377	-1.40915	0.0371502	yes
XLOC_028704		AT2G20920	1.02548	2.53208	1.30402	0.0371502	yes
XLOC_030559		AT3G23600	101.541	14.978	-2.76114	0.0370222	yes
XLOC_024598		AT5G38220	37.0829	18.4252	-1.00908	0.0370222	yes
XLOC_020014			4.91593	13.4405	1.45105	0.0370222	yes
XLOC_000013			17.2662	2.44742	-2.81862	0.0368694	yes
XLOC_001239			17.2651	3.78325	-2.19016	0.0368694	yes
XLOC_013933		AT4G36950	12.6405	27.0106	1.09548	0.0368694	yes
XLOC_024737		AT5G05550	7.21011	17.9144	1.31303	0.0368694	yes
XLOC_035968		AT3G61890	1.18834	4.69011	1.98067	0.0368694	yes
XLOC_002830		AT2G18360	7.51919	1.16146	-2.69464	0.0367469	yes
XLOC_030576		AT3G06180	9.33115	2.64174	-1.82057	0.0367469	yes
XLOC_027595		AT2G28310	7.43739	18.2935	1.29846	0.0367469	yes
XLOC_004903		AT2G04540	2.75761	8.66495	1.65178	0.0367469	yes
XLOC_006285		AT3G28050	4.50736	2.11717	-1.09015	0.0365997	yes
XLOC_028242		AT1G78950	14.2241	1.33508	-3.41334	0.0364461	yes
XLOC_037119		AT5G45550	126.496	58.1347	-1.12162	0.0364461	yes
XLOC_021590		AT3G58090	3.82778	10.8651	1.50512	0.0364461	yes
XLOC_001145		AT1G12290	8.14342	3.54793	-1.19866	0.0363045	yes
XLOC_015207		AT5G62680	9.41068	2.29826	-2.03376	0.0361685	yes
XLOC_032347		AT5G17880	2.0308	5.87417	1.53233	0.0361685	yes
XLOC_013490		AT2G26450	7.00037	1.06013	-2.72319	0.0360023	yes
XLOC_002434		AT3G60450	4.80303	1.6928	-1.50453	0.0358659	yes
XLOC_004553		AT3G07510	1.82758	3.91154	1.0978	0.0355741	yes
XLOC_035302		AT2G43810	34.1056	9.83748	-1.79365	0.0354545	yes
XLOC_019230			7.74492	2.86957	-1.43242	0.0354545	yes
XLOC_023105		AT3G10440	6.89573	3.11251	-1.14763	0.0354545	yes
XLOC_020290		AT2G36130	23.5497	50.2512	1.09345	0.0353108	yes
XLOC_051386		AT4G32400	127.68	31.5156	-2.01839	0.0351492	yes
XLOC_012767		AT5G16970	6.79302	2.34307	-1.53565	0.0351492	yes
XLOC_015982		AT3G13310	17.901	6.62921	-1.43313	0.0348547	yes
XLOC_020561		AT1G68070	2.68885	6.49505	1.27235	0.0348547	yes
XLOC_034385		AT1G03430	1.53174	4.15062	1.43816	0.0348547	yes
XLOC_034601		AT3G62390	3.3017	9.68227	1.55213	0.0348547	yes
XLOC_034713		AT2G47010	2.68178	1.10404	-1.2804	0.0347157	yes
XLOC_038108		AT2G46660	4.19755	2.09758	-1.00082	0.0347157	yes
XLOC_005467			3.37872	7.52119	1.15448	0.0347157	yes
XLOC_038717		AT3G10180	3.80128	1.56258	-1.28256	0.0345939	yes
XLOC_005948		AT4G21610	4.24724	1.07158	-1.98679	0.0344484	yes
XLOC_011245		AT1G42480	10.7001	3.24659	-1.72062	0.0344484	yes
XLOC_030574		AT3G23580	3.70346	7.55001	1.0276	0.0344484	yes
XLOC_008859		AT4G14746	79.0705	164.365	1.05569	0.0344484	yes
XLOC_027691		AT5G60370	6.91624	3.27662	-1.07778	0.0343143	yes
XLOC_013329		AT5G11430	5.56563	11.78	1.08172	0.0343143	yes
XLOC_035381		AT5G45260	9.91668	25.6904	1.3733	0.0343143	yes
XLOC_028064		AT5G59010	8.62391	22.3803	1.37582	0.0343143	yes
XLOC_019993		AT1G07390	2.77699	9.941	1.83987	0.0343143	yes
XLOC_003313			14.7349	6.85368	-1.10428	0.0341797	yes
XLOC_052439			3.12968	6.57296	1.07053	0.0341797	yes
XLOC_032760		AT4G23160	1.19282	2.90538	1.28434	0.0341797	yes
XLOC_055473			1.72905	5.32512	1.62283	0.0340448	yes
XLOC_010821		AT4G19390	15.473	3.09085	-2.32368	0.033921	yes
XLOC_055575		AT4G27220	10.7091	5.00341	-1.09785	0.0337682	yes
XLOC_056185			3.68464	1.03244	-1.83547	0.0336094	yes
XLOC_021295		AT5G64320	1.19846	2.58923	1.11135	0.0336094	yes
XLOC_008126			1.3283	2.99555	1.17324	0.0336094	yes
XLOC_038814			21.9657	5.8144	-1.91755	0.0334618	yes
XLOC_019511		AT5G01350	14.8033	5.48679	-1.43189	0.0334618	yes
XLOC_005680		AT1G51540	5.8796	2.25727	-1.38114	0.0334618	yes
XLOC_055427			13.2715	5.724	-1.21324	0.0334618	yes
XLOC_026237		AT1G73150	56.4302	26.6603	-1.08178	0.0334618	yes
XLOC_002703		AT4G37200	1.51848	4.01835	1.40397	0.0334618	yes
XLOC_055537			13.9974	3.78679	-1.88611	0.0333421	yes
XLOC_018687		AT4G23930	5.78445	2.72365	-1.08664	0.0333421	yes
XLOC_007911			22.1313	52.1582	1.23681	0.0333421	yes
XLOC_013359		AT1G76940	25.477	4.92646	-2.37057	0.0331825	yes
XLOC_025601		AT5G38895	1.13216	3.54515	1.64677	0.0331825	yes
XLOC_056393		AT2G32440	1.18288	4.38846	1.89141	0.0331825	yes
XLOC_032270		AT1G26670	79.0028	32.3439	-1.28841	0.0330451	yes
XLOC_014026		AT2G32430	27.4049	12.7132	-1.10811	0.0327693	yes
XLOC_006215		AT3G27830	3.45623	7.70646	1.15687	0.0327693	yes
XLOC_047763		AT3G11480	17.1233	2.5957	-2.72177	0.0326252	yes
XLOC_014660		AT4G23180	5.98432	2.18817	-1.45146	0.0326252	yes
XLOC_035355			3.31404	8.54237	1.36604	0.0326252	yes
XLOC_037024		AT1G53280	165.695	372.069	1.16704	0.0324864	yes
XLOC_017451		AT4G28640	19.9288	52.3222	1.39257	0.0324864	yes
XLOC_015257		AT1G73350	10.1167	4.65455	-1.12003	0.0323471	yes
XLOC_014274			4.17381	12.1067	1.53637	0.0323471	yes
XLOC_056985			6.24015	2.77034	-1.17152	0.0321909	yes
XLOC_022775		AT2G27510	3.98865	8.1724	1.03486	0.0321909	yes
XLOC_056740		AT1G80530	1.91964	6.32862	1.72105	0.0321909	yes
XLOC_017675			3.81686	1.49646	-1.35083	0.0318942	yes
XLOC_018712		AT1G63260	2.6286	6.36277	1.27536	0.0318942	yes
XLOC_025965		AT5G46700	1.59415	5.28339	1.72868	0.0318942	yes
XLOC_014215			24.4073	65.7806	1.43035	0.0317426	yes
XLOC_022711		AT1G07040	2.68261	7.45718	1.47499	0.0315798	yes
XLOC_031029		AT4G24000	38.4567	7.81135	-2.29959	0.0314276	yes
XLOC_004067		AT1G12880	6.80821	2.80361	-1.27999	0.0314276	yes
XLOC_014897		AT5G64150	1.55444	3.39551	1.12723	0.0312805	yes
XLOC_017195		AT5G27740	24.7386	56.9671	1.20337	0.0312805	yes
XLOC_012279		AT4G29830	11.6997	28.8076	1.29998	0.0312805	yes
XLOC_001066		AT1G52600	13.4717	5.1516	-1.38684	0.0311276	yes
XLOC_027277		AT3G44100	6.61426	13.401	1.01869	0.0311276	yes
XLOC_053142		AT3G63460	2066.75	848.172	-1.28494	0.0309852	yes
XLOC_023625		AT5G25190	7.14524	3.14813	-1.18249	0.0309852	yes
XLOC_037212		AT4G12300	1.43715	4.51145	1.65038	0.0309852	yes
XLOC_014980		AT3G12930	1.9275	7.35836	1.93265	0.030837	yes
XLOC_022595		AT5G61840	17.4842	5.84198	-1.58152	0.0306938	yes
XLOC_043597			8.98876	3.17061	-1.50336	0.0306938	yes
XLOC_009161		AT5G27390	1.06544	3.06364	1.5238	0.0306938	yes
XLOC_014050		AT2G23970	4.4526	10.7459	1.27106	0.0305289	yes
XLOC_002920		AT1G53470	2.54122	9.7101	1.93397	0.0303797	yes
XLOC_054525			5.91627	2.39952	-1.30194	0.0302196	yes
XLOC_017251		AT3G25070	63.5117	31.3538	-1.01838	0.0302196	yes
XLOC_014860		AT1G78380	55.9838	27.6893	-1.01568	0.0302196	yes
XLOC_003216		AT1G22170	5.83014	2.81005	-1.05293	0.0299142	yes
XLOC_017791		AT4G02860	4.08753	9.32907	1.1905	0.0299142	yes
XLOC_028012		AT5G59250	2.61138	6.54245	1.32502	0.0297584	yes
XLOC_043240			47.4078	14.1938	-1.73986	0.0294303	yes
XLOC_005797		AT5G14130	4.59535	1.83571	-1.32384	0.0294303	yes
XLOC_039381			9.61227	4.06735	-1.24079	0.0294303	yes
XLOC_012181		AT5G57010	3.3991	1.48238	-1.19724	0.0294303	yes
XLOC_021039			8.75128	3.97536	-1.13841	0.0294303	yes
XLOC_009253		AT1G54690	6.50514	13.1098	1.01099	0.0294303	yes
XLOC_010855		AT1G19330	1.37651	3.83405	1.47786	0.0294303	yes
XLOC_030900		AT4G14570	2.59534	7.33732	1.49933	0.0294303	yes
XLOC_006718		AT1G32280	4.13017	12.0254	1.54182	0.0294303	yes
XLOC_032903			1.91837	6.478	1.75567	0.0294303	yes
XLOC_033813		AT1G20220	5.10912	2.00924	-1.34643	0.0293249	yes
XLOC_024824		AT5G05740	1.39191	3.07151	1.14188	0.0293249	yes
XLOC_056053			3.05839	7.4676	1.28787	0.0293249	yes
XLOC_012706		AT4G17486	6.64296	1.31087	-2.3413	0.0289998	yes
XLOC_002424			7.64425	3.52686	-1.11599	0.0289998	yes
XLOC_049869		AT5G45200	1.28303	2.58846	1.01254	0.0289998	yes
XLOC_023382		AT1G32540	1.48815	3.90486	1.39175	0.0289998	yes
XLOC_027897		AT3G49190	19.0199	6.02416	-1.65868	0.0288672	yes
XLOC_036804		AT3G29410	2.31861	5.77459	1.31646	0.0288672	yes
XLOC_015871		AT5G41540	18.3635	4.83185	-1.9262	0.0287139	yes
XLOC_012694		AT4G29960	5.07877	1.56107	-1.70194	0.0287139	yes
XLOC_013553		AT5G21960	1.25851	4.6224	1.87693	0.0287139	yes
XLOC_019642		AT5G01750	25.6438	97.2622	1.92327	0.0287139	yes
XLOC_002927			168.405	19.0765	-3.14207	0.0285653	yes
XLOC_037549		AT5G10020	3.02613	1.30636	-1.21192	0.0285653	yes
XLOC_008094			5.42889	2.5423	-1.09452	0.0285653	yes
XLOC_008890		AT4G35800	2.02978	12.4002	2.61096	0.0285653	yes
XLOC_015561		AT3G48070	20.5828	9.71024	-1.08386	0.0284162	yes
XLOC_022862		AT5G11330	8.56593	4.21774	-1.02214	0.0284162	yes
XLOC_004260		AT1G11700	2.15946	4.38422	1.02165	0.0284162	yes
XLOC_043238			2.77991	9.34325	1.74889	0.0284162	yes
XLOC_029167		AT1G55480	6.39684	19.6394	1.61832	0.0280969	yes
XLOC_033732		AT5G17210	2.77643	6.78143	1.28836	0.0279467	yes
XLOC_049597		AT1G72330	59.1387	3.98365	-3.89194	0.027796	yes
XLOC_037583			20.9174	7.37358	-1.50426	0.027796	yes
XLOC_055403			12.5931	6.09781	-1.04627	0.027796	yes
XLOC_036484		AT5G43150	11.301	2.11114	-2.42036	0.0276302	yes
XLOC_028216		AT1G07030	40.0098	19.1943	-1.05967	0.0276302	yes
XLOC_024418		AT3G55340	5.99781	2.95432	-1.02161	0.0276302	yes
XLOC_017537		AT2G31160	5.33311	10.6952	1.00391	0.0276302	yes
XLOC_004837			7.18255	53.4403	2.89536	0.0276302	yes
XLOC_042936			33.561	10.5122	-1.67472	0.0274836	yes
XLOC_044704		AT5G36290	11.154	3.53042	-1.65965	0.0274836	yes
XLOC_017133		AT5G08080	46.9909	21.8128	-1.10721	0.0274836	yes
XLOC_030008			8.15482	3.80835	-1.09849	0.0274836	yes
XLOC_026137		AT5G17570	4.83955	9.7025	1.00348	0.0274836	yes
XLOC_009379		AT5G27560	1.44348	3.0808	1.09375	0.0274836	yes
XLOC_000218		AT4G33490	1.61457	3.77008	1.22345	0.0274836	yes
XLOC_042319		AT4G34540	1.24335	4.59632	1.88625	0.0274836	yes
XLOC_002824		AT4G39250	44.8984	9.06282	-2.30863	0.0273511	yes
XLOC_017623		AT1G08770	1.87237	4.68682	1.32375	0.0273511	yes
XLOC_037731		AT3G47860	1.33927	3.48968	1.38164	0.0273511	yes
XLOC_011450		AT4G24270	1.28102	3.84768	1.5867	0.0273511	yes
XLOC_034734		AT3G62080	4.54717	1.13264	-2.00528	0.027189	yes
XLOC_029051		AT4G22330	35.7257	14.4747	-1.30343	0.027189	yes
XLOC_056340		AT5G58710	39.2744	80.1252	1.02867	0.027189	yes
XLOC_016613		AT3G14250	2.915	6.6376	1.18716	0.027189	yes
XLOC_032162		AT2G20142	2.87159	9.78119	1.76816	0.027189	yes
XLOC_031671		AT2G34930	3.45851	12.0041	1.79531	0.027189	yes
XLOC_004838		AT1G60970	54.4178	22.3518	-1.38106	0.0270458	yes
XLOC_026923		AT1G08610	6.44304	2.97109	-1.11675	0.0270458	yes
XLOC_013039		AT1G67940	1.45336	5.13402	1.8207	0.0270458	yes
XLOC_025876		AT1G05460	6.99618	15.4697	1.1448	0.0269166	yes
XLOC_049013			221.175	74.4872	-1.57012	0.0267627	yes
XLOC_013251			3.41779	1.18942	-1.5228	0.0267627	yes
XLOC_002724		AT4G36860	83.255	32.9909	-1.33547	0.0267627	yes
XLOC_035694			19.5451	8.74613	-1.16009	0.0267627	yes
XLOC_029441		AT3G06790	5.63969	11.9779	1.08669	0.0267627	yes
XLOC_037264		AT5G48520	24.5104	10.5105	-1.22156	0.026642	yes
XLOC_013265		AT3G13050	199.726	90.8738	-1.13609	0.0264728	yes
XLOC_027517		AT4G05160	4.57153	2.08273	-1.1342	0.0264728	yes
XLOC_019022		AT5G53340	8.1337	3.72285	-1.1275	0.0263032	yes
XLOC_008577		AT5G41120	88.0714	185.303	1.07314	0.0263032	yes
XLOC_003727			1.06955	2.29074	1.0988	0.0263032	yes
XLOC_018653		AT1G63110	11.0812	24.3536	1.13602	0.0263032	yes
XLOC_003518		AT2G38820	1.89057	4.8468	1.35822	0.0263032	yes
XLOC_055999		AT1G49540	2.63614	7.92009	1.58709	0.0261476	yes
XLOC_002847		AT2G18245	70.6094	25.7024	-1.45796	0.0260009	yes
XLOC_012769		AT2G26680	19.1004	8.70283	-1.13404	0.0260008	yes
XLOC_040624		AT3G11010	2.70513	10.9859	2.02188	0.0260008	yes
XLOC_036803		AT1G70080	31.3907	1.59182	-4.30159	0.0258396	yes
XLOC_023928		AT5G54160	34.3061	2.41699	-3.82718	0.0258396	yes
XLOC_054146		AT4G09620	6.84545	2.8186	-1.28016	0.0258396	yes
XLOC_008823		AT5G45390	23.915	11.4746	-1.05947	0.0258396	yes
XLOC_026304			6.78426	3.25928	-1.05764	0.0258396	yes
XLOC_045910			34.8233	1.59216	-4.451	0.0257012	yes
XLOC_010231		AT2G41310	7.01368	1.65467	-2.08363	0.0257012	yes
XLOC_038797		AT4G29430	36.1505	17.637	-1.03541	0.0257012	yes
XLOC_005677			81.7856	40.6874	-1.00726	0.0257012	yes
XLOC_001435		AT1G79870	9.19214	4.58147	-1.00459	0.0257012	yes
XLOC_006659		AT3G25020	1.61799	4.79907	1.56855	0.0257012	yes
XLOC_022159		AT3G59100	6.61808	14.069	1.08804	0.0255715	yes
XLOC_025239		AT3G26600	4.15245	12.1733	1.55169	0.0255715	yes
XLOC_026226		AT5G64410	1.08172	3.29479	1.60687	0.0255715	yes
XLOC_016050			26.3117	1.16575	-4.49638	0.0253994	yes
XLOC_007440		AT5G45020	69.0524	25.9592	-1.41145	0.0253994	yes
XLOC_045238		AT2G34630	22.8362	4.32979	-2.39895	0.0252362	yes
XLOC_037704		AT4G27080	210.305	89.4922	-1.23265	0.0252362	yes
XLOC_055946			1.89169	5.67193	1.58417	0.0252362	yes
XLOC_039259		AT4G11030	55.9897	17.1064	-1.71062	0.0250772	yes
XLOC_047377			4.28289	10.4951	1.29306	0.0250772	yes
XLOC_011381			29.8903	9.7218	-1.62038	0.0249314	yes
XLOC_046356		AT2G23320	57.8966	19.3034	-1.58463	0.0249314	yes
XLOC_010110		AT1G36380	46.7855	13.9293	-1.74794	0.0247805	yes
XLOC_019370		AT4G20350	25.9905	10.716	-1.27822	0.0247805	yes
XLOC_007315		AT4G19490	231.218	100.105	-1.20774	0.0247805	yes
XLOC_017244		AT1G48140	37.3203	18.0763	-1.04586	0.0247805	yes
XLOC_012854		AT2G26150	15.2515	34.9459	1.19617	0.0247805	yes
XLOC_056691			1.29408	3.11807	1.26873	0.0247805	yes
XLOC_026251		AT5G64470	7.01521	2.84462	-1.30225	0.024629	yes
XLOC_025327		AT1G13190	15.4998	6.90083	-1.16741	0.024629	yes
XLOC_016839		AT5G54160	22.5265	56.1987	1.31891	0.024629	yes
XLOC_041666			5.01914	13.2556	1.40109	0.024629	yes
XLOC_023428		AT3G47110	6.73499	17.7932	1.40158	0.024629	yes
XLOC_025234		AT1G70610	3.09089	10.0149	1.69605	0.024629	yes
XLOC_014494		AT1G78610	1.14276	4.93532	2.11062	0.024629	yes
XLOC_040190			9.87169	19.9699	1.01646	0.0243333	yes
XLOC_023741			5.18492	11.8289	1.18993	0.0243333	yes
XLOC_031070			28.4329	8.09376	-1.81268	0.0241667	yes
XLOC_019591		AT2G38330	8.11922	3.24495	-1.32314	0.0241667	yes
XLOC_034538		AT1G14670	10.9353	5.42219	-1.01205	0.0241667	yes
XLOC_010760		AT4G33360	6.46962	13.3167	1.04149	0.0241667	yes
XLOC_024189		AT1G73805	3.62583	7.86065	1.11634	0.0241667	yes
XLOC_003152		AT3G51480	9.13506	21.9425	1.26425	0.0241667	yes
XLOC_002292		AT3G60340	1.90092	4.62423	1.28251	0.0241667	yes
XLOC_004820		AT5G48130	25.0094	11.0039	-1.18445	0.0240308	yes
XLOC_029155		AT1G55480	6.12639	19.0239	1.63471	0.0240308	yes
XLOC_021773		AT3G53320	9.81153	1.43565	-2.77277	0.023872	yes
XLOC_033398			21.0775	3.74169	-2.49394	0.023872	yes
XLOC_007881			4.15383	1.34637	-1.62537	0.023872	yes
XLOC_000748		AT1G65800	7.4788	3.69936	-1.01553	0.023872	yes
XLOC_032301		AT3G14640	1.49936	5.25304	1.80881	0.023872	yes
XLOC_009330		AT3G05250	8.20507	2.09044	-1.97271	0.0237303	yes
XLOC_049036			16.3872	56.7108	1.79106	0.0237303	yes
XLOC_037542		AT1G71830	1.61138	10.7952	2.74402	0.0237303	yes
XLOC_011744			20.4254	3.71279	-2.45979	0.0235703	yes
XLOC_048993			378.628	165.111	-1.19734	0.0235703	yes
XLOC_009457		AT3G05480	1.44856	3.24323	1.16281	0.0235703	yes
XLOC_015856		AT2G01050	1.44057	3.70035	1.36102	0.0235703	yes
XLOC_018182		AT4G28740	1.16197	3.29684	1.50451	0.0235703	yes
XLOC_026113		AT3G19780	30.9296	14.4276	-1.10015	0.0234011	yes
XLOC_025918		AT1G17330	8.18359	17.1186	1.06476	0.0234011	yes
XLOC_023220		AT4G01550	2.22999	5.55461	1.31665	0.0234011	yes
XLOC_020068		AT5G22210	5.55959	12.0802	1.11959	0.0232314	yes
XLOC_018234		AT2G35660	13.8484	3.4032	-2.02475	0.0230656	yes
XLOC_007078		AT2G22260	30.4825	12.7693	-1.2553	0.0230656	yes
XLOC_044095			4.42233	11.3909	1.365	0.0230656	yes
XLOC_024730		AT3G53270	8.24369	3.22092	-1.35582	0.0229079	yes
XLOC_015232		AT3G54710	5.77486	2.63389	-1.13259	0.0229079	yes
XLOC_013651		AT3G14470	11.6691	5.59334	-1.06091	0.0229079	yes
XLOC_024959		AT3G55646	12.7082	3.50815	-1.85698	0.0227539	yes
XLOC_019351		AT2G38025	5.51558	16.0838	1.54403	0.0227539	yes
XLOC_043843		AT5G16180	2.07008	7.37296	1.83255	0.0227539	yes
XLOC_037275		AT3G24800	38.1647	11.8382	-1.68879	0.0225865	yes
XLOC_013918		AT1G50575	1.36706	3.08684	1.17506	0.0225865	yes
XLOC_022734		AT1G45170	3.50449	10.2115	1.54292	0.0225865	yes
XLOC_034539		AT1G14670	4038.1	1272.01	-1.66657	0.0224312	yes
XLOC_005769		AT3G27120	2.65554	1.0169	-1.38482	0.0224312	yes
XLOC_027196		AT5G20960	17.5384	35.7425	1.02712	0.0224312	yes
XLOC_057323		AT3G19680	4.49994	10.5186	1.22496	0.0224312	yes
XLOC_051294		AT5G43650	314.707	758.584	1.2693	0.0224312	yes
XLOC_021930		AT5G12080	4.41897	14.791	1.74294	0.0224312	yes
XLOC_046756		AT1G58190	22.1646	8.89432	-1.3173	0.0222669	yes
XLOC_003628		AT5G54430	76.8146	34.0072	-1.17554	0.0222669	yes
XLOC_042842		AT1G31730	3.33617	1.53333	-1.12152	0.0222669	yes
XLOC_013799			7.40249	16.2281	1.13241	0.0222669	yes
XLOC_052718			62.5551	249.339	1.99491	0.0222669	yes
XLOC_033932		AT4G27750	16.8225	8.05373	-1.06267	0.0221271	yes
XLOC_001288		AT3G14460	8.21243	16.681	1.02232	0.0221271	yes
XLOC_037504		AT2G21970	4.88354	10.3494	1.08354	0.0221271	yes
XLOC_003295		AT3G26320	1.55407	3.73334	1.26442	0.0221271	yes
XLOC_006942		AT5G12230	6.87549	2.97111	-1.21046	0.0219699	yes
XLOC_026559		AT5G12060	7.09976	3.52165	-1.01152	0.0219699	yes
XLOC_029527		AT4G25130	2.45204	5.43479	1.14824	0.0219699	yes
XLOC_029600		AT1G02000	1.38812	3.39186	1.28894	0.0219699	yes
XLOC_042316		AT1G30220	1.36368	9.01107	2.72419	0.0219699	yes
XLOC_009494		AT5G13170	22.8697	6.77661	-1.7548	0.0218162	yes
XLOC_019023		AT3G14900	5.21625	2.56429	-1.02445	0.0218162	yes
XLOC_014483		AT3G14770	11.9265	25.9757	1.12299	0.0218162	yes
XLOC_055363		AT5G64580	1.01625	3.36646	1.72798	0.0218162	yes
XLOC_005418		AT2G34090	1.35215	9.11293	2.75267	0.0218162	yes
XLOC_042464		AT5G23670	38.7442	13.9556	-1.47314	0.0216576	yes
XLOC_056664			8.14846	3.39286	-1.26403	0.0216576	yes
XLOC_020459		AT5G42820	132.268	62.6706	-1.0776	0.0216576	yes
XLOC_055502		AT3G29060	7.8401	3.67222	-1.09422	0.0214901	yes
XLOC_007907		AT5G17680	7.65907	3.74102	-1.03374	0.0214901	yes
XLOC_008922		AT3G04870	18.1134	38.2673	1.07905	0.0214901	yes
XLOC_018168		AT2G15910	2.69487	1.01307	-1.41148	0.0213425	yes
XLOC_009809		AT5G64460	9.79129	4.29026	-1.19043	0.0213425	yes
XLOC_023756		AT5G04260	75.9479	34.5936	-1.1345	0.0213425	yes
XLOC_053913		AT1G69850	12.8297	1.77655	-2.85234	0.0211697	yes
XLOC_047173		AT2G47115	31.9888	7.00313	-2.1915	0.0211697	yes
XLOC_010409		AT1G21370	9.43308	4.40991	-1.09698	0.0211697	yes
XLOC_055101		AT1G52660	4.89762	1.67693	-1.54626	0.0209843	yes
XLOC_036088			11.9142	5.39561	-1.14282	0.0209843	yes
XLOC_017056		AT4G27190	64.2344	30.3654	-1.08092	0.0209843	yes
XLOC_004562			2.25864	7.464	1.72449	0.0209843	yes
XLOC_008477		AT4G13660	3.67892	12.8678	1.80641	0.0209843	yes
XLOC_014262		AT4G27290	1.9738	7.46154	1.9185	0.0209843	yes
XLOC_022192			70.3627	18.9363	-1.89366	0.0208385	yes
XLOC_023886		AT1G53240	78.9565	28.4272	-1.47378	0.0208385	yes
XLOC_005301		AT3G23250	8.22983	3.33544	-1.30299	0.0208385	yes
XLOC_034961		AT5G66240	20.0318	8.98305	-1.15701	0.020672	yes
XLOC_010814		AT4G31970	2.10974	4.33051	1.03747	0.020672	yes
XLOC_006847		AT4G17180	2.10714	4.59698	1.1254	0.020672	yes
XLOC_023566		AT5G04885	1.50113	3.43333	1.19356	0.020672	yes
XLOC_023209		AT5G42260	3.07377	8.54775	1.47554	0.020672	yes
XLOC_001977		AT2G44745	1.75473	5.72406	1.70579	0.020672	yes
XLOC_006453		AT2G26870	4.85766	1.38338	-1.81207	0.0205009	yes
XLOC_017736		AT5G28060	19.6581	41.837	1.08966	0.0205009	yes
XLOC_020803		AT5G38260	1.12715	3.0382	1.43054	0.0205009	yes
XLOC_005291		AT5G65360	14.6951	66.3658	2.17511	0.0205009	yes
XLOC_003085		AT4G35830	26.8634	11.4367	-1.23197	0.0203646	yes
XLOC_022052		AT1G14020	10.2928	4.56199	-1.1739	0.0203646	yes
XLOC_019466		AT5G01470	18.8834	39.0532	1.04833	0.0203646	yes
XLOC_002683		AT3G50430	2.48674	5.16162	1.05357	0.0203646	yes
XLOC_030206		AT5G53130	2.05773	4.37316	1.08763	0.0203646	yes
XLOC_023740			5.36015	14.0667	1.39194	0.0203646	yes
XLOC_027044		AT4G33890	26.8643	10.0747	-1.41496	0.020192	yes
XLOC_035506		AT3G57980	6.33189	3.00552	-1.07502	0.020192	yes
XLOC_004667		AT3G07600	169.159	340.924	1.01107	0.020192	yes
XLOC_013146			8.70631	22.2033	1.35064	0.020192	yes
XLOC_028703		AT4G38495	14.0734	5.31484	-1.40487	0.0200188	yes
XLOC_017492		AT1G04000	5.16153	2.06693	-1.32031	0.0200188	yes
XLOC_004008		AT5G55090	5.64688	2.40204	-1.2332	0.0200188	yes
XLOC_029770			91.0186	41.7977	-1.12274	0.0200188	yes
XLOC_017086		AT3G04030	2.15383	4.57314	1.08628	0.0200188	yes
XLOC_020551		AT2G40830	42.7106	139.819	1.7109	0.0200188	yes
XLOC_024422		AT5G59820	1.53281	6.4747	2.07863	0.0200188	yes
XLOC_006741		AT3G56630	6.66418	2.37449	-1.48881	0.0198721	yes
XLOC_012929			339.827	158.246	-1.10263	0.0198721	yes
XLOC_017349		AT2G16060	438.537	215.224	-1.02686	0.0198721	yes
XLOC_038575			24.7495	53.9006	1.12291	0.0198721	yes
XLOC_027575		AT4G34215	1.00757	2.91525	1.53274	0.0198721	yes
XLOC_017650			2.08308	6.32169	1.60159	0.0198721	yes
XLOC_028387		AT1G19400	5.33752	22.5146	2.07662	0.0198721	yes
XLOC_010590		AT4G09580	26.8008	8.03437	-1.73802	0.0197053	yes
XLOC_029521		AT1G02130	161.748	74.9771	-1.10923	0.0197053	yes
XLOC_020489		AT3G02720	36.3318	80.0193	1.13911	0.0197053	yes
XLOC_025127		AT1G70280	7.65579	16.8702	1.13986	0.0197053	yes
XLOC_034195		AT2G11890	1.04973	3.35936	1.67816	0.0197053	yes
XLOC_027368		AT2G15220	8.48645	2.99704	-1.50162	0.01953	yes
XLOC_010045		AT1G36050	69.3098	25.3393	-1.45168	0.01953	yes
XLOC_018963		AT1G74120	2.78722	1.1492	-1.27819	0.01953	yes
XLOC_026334		AT1G71430	17.8432	63.1731	1.82394	0.01953	yes
XLOC_046452		AT1G29700	2.18102	14.7293	2.75562	0.01953	yes
XLOC_027658			11.681	3.31231	-1.81826	0.0193579	yes
XLOC_029654		AT1G16130	4.52696	1.52417	-1.57052	0.0193579	yes
XLOC_022830		AT1G49920	3.83597	1.5076	-1.34734	0.0193579	yes
XLOC_008290		AT3G22220	5.21949	2.16615	-1.26878	0.0193579	yes
XLOC_021181		AT5G15330	54.8064	25.8407	-1.0847	0.0193579	yes
XLOC_013291		AT5G20380	2.93302	5.92825	1.01522	0.0193579	yes
XLOC_033709			11.3694	23.1779	1.02759	0.0193579	yes
XLOC_018210		AT3G24660	1.0071	2.36826	1.23362	0.0193579	yes
XLOC_014409		AT3G18270	4.22164	8.45772	1.00247	0.0191927	yes
XLOC_017254		AT5G48660	3.10795	6.74166	1.11714	0.0191927	yes
XLOC_022551		AT5G51160	1.04335	2.26772	1.12002	0.0191927	yes
XLOC_028429		AT2G17040	3.09357	8.36899	1.43578	0.0191927	yes
XLOC_042111		AT3G42170	8.16039	1.69486	-2.26747	0.0190417	yes
XLOC_055870		AT5G16970	4.73628	1.56569	-1.59695	0.0190417	yes
XLOC_043033		AT3G26270	4.67385	16.204	1.79367	0.0190417	yes
XLOC_013888			6.02795	2.45998	-1.29302	0.0188562	yes
XLOC_005622		AT3G26020	38.5913	17.9974	-1.10049	0.0188562	yes
XLOC_005092		AT1G05190	1.82425	5.52393	1.59839	0.0188562	yes
XLOC_002261		AT2G14110	7.67219	2.77264	-1.46838	0.0186776	yes
XLOC_032251		AT2G27880	7.74912	3.57026	-1.118	0.0186776	yes
XLOC_013391		AT5G20510	16.8486	40.1369	1.2523	0.0186776	yes
XLOC_056556		AT3G56210	2.90836	7.59708	1.38524	0.0186776	yes
XLOC_056374			1.02449	4.02717	1.97486	0.0186776	yes
XLOC_039528		AT3G52850	30.0529	10.6716	-1.49373	0.0184983	yes
XLOC_028591			18.3787	7.06053	-1.38018	0.0184983	yes
XLOC_044426		AT3G23980	25.1048	9.86002	-1.3483	0.0184983	yes
XLOC_018743			33.897	16.1353	-1.07094	0.0184983	yes
XLOC_014370		AT5G14850	4.19471	8.97689	1.09764	0.0184983	yes
XLOC_003962		AT3G02030	6.06476	13.5526	1.16005	0.0184983	yes
XLOC_046902			108.228	12.9317	-3.06509	0.018322	yes
XLOC_022021		AT1G08810	9.27303	3.10968	-1.57627	0.018322	yes
XLOC_007659		AT1G25370	17.1762	6.4935	-1.40335	0.018322	yes
XLOC_053307		AT1G11300	872.262	372.915	-1.22591	0.018322	yes
XLOC_023113		AT2G39210	2.69057	1.17784	-1.19177	0.018322	yes
XLOC_008657		AT1G74340	5.39738	2.49693	-1.1121	0.018322	yes
XLOC_001599		AT3G14360	2.39986	5.01464	1.0632	0.018322	yes
XLOC_013193			2.20248	4.91867	1.15914	0.018322	yes
XLOC_021221		AT3G29185	1.89133	4.33331	1.19607	0.018322	yes
XLOC_004859		AT1G29390	7.36157	20.988	1.51148	0.018322	yes
XLOC_007417		AT2G39440	6.15377	1.97353	-1.64069	0.0181595	yes
XLOC_054010		AT5G01370	5.24019	1.90739	-1.45802	0.0181595	yes
XLOC_033944		AT5G53500	5.44222	2.10324	-1.37158	0.0181595	yes
XLOC_041995		AT5G19450	33.765	14.6302	-1.20658	0.0181595	yes
XLOC_001885			7.01033	3.08555	-1.18396	0.0181595	yes
XLOC_046283		AT5G51060	167.97	74.8479	-1.16617	0.0181595	yes
XLOC_028896			4.50912	1.5496	-1.54095	0.0179853	yes
XLOC_034325		AT3G57810	9.90172	4.45548	-1.1521	0.0179853	yes
XLOC_023035		AT2G18660	8.65184	18.4622	1.0935	0.0179853	yes
XLOC_008025		AT5G43470	13.2439	28.6846	1.11495	0.0179853	yes
XLOC_021399		AT3G47390	3.60253	7.35322	1.02937	0.0178103	yes
XLOC_043648			33.5908	13.2444	-1.34268	0.0176063	yes
XLOC_047408			142.299	57.7154	-1.30189	0.0176063	yes
XLOC_029325		AT2G05210	4.96202	10.096	1.02478	0.0176063	yes
XLOC_018025		AT4G02390	7.08447	14.7199	1.05503	0.0176063	yes
XLOC_008427			6.26045	16.2647	1.37741	0.0176063	yes
XLOC_013257		AT3G18880	3.61254	11.0655	1.61499	0.0176063	yes
XLOC_009368		AT3G05327	3.12961	10.2991	1.71847	0.0176063	yes
XLOC_035372			2.8989	10.214	1.81696	0.0176063	yes
XLOC_032976		AT2G40070	9.77899	3.78332	-1.37003	0.017437	yes
XLOC_040756			1.83835	7.68106	2.0629	0.017437	yes
XLOC_005198		AT2G32280	1.1368	4.75848	2.06552	0.017437	yes
XLOC_016294			28.2262	58.3772	1.04837	0.0172563	yes
XLOC_007354		AT4G16490	3.44852	7.28929	1.0798	0.0172563	yes
XLOC_017223		AT4G13010	38.3162	81.3081	1.08544	0.0172563	yes
XLOC_010930		AT1G75280	4.07637	8.86559	1.12093	0.0172563	yes
XLOC_026526		AT3G08550	9.46693	4.3639	-1.11728	0.0170888	yes
XLOC_022361		AT5G22790	12.0493	5.73669	-1.07066	0.0170888	yes
XLOC_027559		AT2G15280	76.4048	37.0005	-1.04612	0.0170888	yes
XLOC_006629		AT5G12440	1.18458	2.76418	1.22247	0.0170888	yes
XLOC_001358		AT5G56370	1.28428	3.07111	1.2578	0.0170888	yes
XLOC_050489		AT2G45670	33.0116	104.653	1.66457	0.0170888	yes
XLOC_031333		AT1G08650	3.18959	12.3343	1.95123	0.0170888	yes
XLOC_045539			15.5898	3.27192	-2.2524	0.0169168	yes
XLOC_004693		AT2G04160	20.4691	5.12229	-1.99859	0.0169168	yes
XLOC_020950		AT3G02230	8.21641	3.82621	-1.10259	0.0169168	yes
XLOC_010362		AT1G43860	14.7953	30.6445	1.05049	0.0169168	yes
XLOC_024962		AT5G05940	2.14996	4.50988	1.06878	0.0169168	yes
XLOC_003423		AT3G60540	19.4558	2.98188	-2.70591	0.0167372	yes
XLOC_006867		AT1G65790	5.44761	1.3533	-2.00914	0.0167372	yes
XLOC_002267		AT2G22560	2.49272	1.13644	-1.1332	0.0167372	yes
XLOC_056062			8.84863	22.5604	1.35027	0.0167372	yes
XLOC_035105		AT3G42170	14.9084	1.81653	-3.03687	0.0165601	yes
XLOC_017834		AT1G03350	35.3193	12.1569	-1.53868	0.0165601	yes
XLOC_027972		AT4G38280	8.58521	3.46872	-1.30745	0.0165601	yes
XLOC_019399		AT5G01220	12.4105	5.89961	-1.07287	0.0165601	yes
XLOC_024665		AT2G40400	1.2631	2.86412	1.18112	0.0165601	yes
XLOC_006009		AT4G17020	4.36247	10.2818	1.23688	0.0165601	yes
XLOC_017403		AT2G46680	1.42694	6.9689	2.288	0.0165601	yes
XLOC_055437		AT1G59600	30.5697	13.4397	-1.1856	0.0163922	yes
XLOC_016311			1.86719	6.57094	1.81523	0.0163922	yes
XLOC_040437		AT5G55810	57.7281	18.281	-1.65893	0.0162001	yes
XLOC_025889		AT5G13220	857.414	385.156	-1.15455	0.0162001	yes
XLOC_015961		AT5G36930	7.97035	16.9895	1.09193	0.0162001	yes
XLOC_010149		AT2G25710	12.1655	33.3094	1.45314	0.0162001	yes
XLOC_003403		AT5G64700	2.58817	8.20795	1.66509	0.0162001	yes
XLOC_014823		AT3G14660	25.8117	53.8551	1.06106	0.0160106	yes
XLOC_028952			2.10859	5.34145	1.34095	0.0160106	yes
XLOC_002481		AT3G49940	52.3044	139.61	1.4164	0.0160106	yes
XLOC_037725		AT1G56400	7.36486	1.94485	-1.921	0.0158204	yes
XLOC_017745		AT4G02740	6.87956	14.1283	1.0382	0.0158204	yes
XLOC_026225		AT5G09580	1.0565	3.17862	1.58911	0.0158204	yes
XLOC_009766		AT1G10030	1.80431	6.3813	1.8224	0.0158204	yes
XLOC_028635		AT1G74690	10.4033	3.16651	-1.71607	0.0156295	yes
XLOC_029947		AT5G51830	114.385	45.9859	-1.31463	0.0156295	yes
XLOC_021499		AT4G25210	3.82747	7.81574	1.02999	0.0156295	yes
XLOC_009085		AT2G02380	55.1311	113.374	1.04015	0.0156295	yes
XLOC_004437		AT1G70830	15.3554	7.24136	-1.08442	0.0154379	yes
XLOC_022083		AT1G14060	21.6784	10.8368	-1.00032	0.0154379	yes
XLOC_024400			2.723	10.0757	1.88762	0.0154379	yes
XLOC_017347		AT2G16060	61.6401	9.85358	-2.64515	0.0152361	yes
XLOC_031714		AT4G35150	4.40418	1.08058	-2.02707	0.0152361	yes
XLOC_038865		AT1G49760	20.6769	6.30154	-1.71425	0.0152361	yes
XLOC_036552		AT5G02500	2.38539	5.07058	1.08792	0.0152361	yes
XLOC_004564			4.46928	13.1342	1.55521	0.0152361	yes
XLOC_011719			2.97078	9.14791	1.6226	0.0152361	yes
XLOC_010420			148.098	28.2187	-2.39183	0.0150525	yes
XLOC_038626		AT1G02330	20.3634	9.11148	-1.16022	0.0150525	yes
XLOC_043511		AT1G16120	13.3621	26.7978	1.00397	0.0150525	yes
XLOC_042596		AT2G32290	25.3024	52.5704	1.05498	0.0150525	yes
XLOC_022615		AT1G57820	2.50707	6.16705	1.29858	0.0150525	yes
XLOC_038654		AT4G06676	3.43876	8.60741	1.32369	0.0150525	yes
XLOC_026601		AT4G31980	2.05914	5.26584	1.35462	0.0150525	yes
XLOC_005479		AT1G28960	16.4641	5.43773	-1.59825	0.0148711	yes
XLOC_008197		AT5G04990	14.5348	6.5392	-1.15232	0.0148711	yes
XLOC_027197		AT2G27150	2.33536	5.13565	1.1369	0.0148711	yes
XLOC_004096		AT3G02660	2.58602	5.69681	1.13942	0.0148711	yes
XLOC_007361		AT1G56140	18.5771	41.048	1.14379	0.0148711	yes
XLOC_055855		AT1G04690	7.20185	16.1936	1.16899	0.0148711	yes
XLOC_036462		ATMG00710	1.61323	3.67212	1.18666	0.0148711	yes
XLOC_027397			3.5018	8.08881	1.20783	0.0148711	yes
XLOC_053837		AT2G25620	1.06123	5.77441	2.44394	0.0148711	yes
XLOC_017983		AT2G47780	6.10427	1.89868	-1.68483	0.0146948	yes
XLOC_032439		AT3G42170	3.9558	1.30565	-1.59921	0.0146948	yes
XLOC_015199		AT1G18880	12.2245	4.06656	-1.5879	0.0146948	yes
XLOC_054621		AT5G55810	22.5878	9.93445	-1.18503	0.0146948	yes
XLOC_005623		AT1G13460	76.2968	34.0786	-1.16276	0.0146948	yes
XLOC_036432		AT5G08300	41.4645	18.6149	-1.15542	0.0146948	yes
XLOC_056839		AT2G45030	16.8659	7.98566	-1.07863	0.0146948	yes
XLOC_017496		AT2G20420	33.9724	16.4969	-1.04217	0.0146948	yes
XLOC_003200		AT5G64813	21.1053	10.5026	-1.00686	0.0146948	yes
XLOC_024808		AT3G51880	195.778	418.403	1.09568	0.0146948	yes
XLOC_010258		AT1G44110	1.22304	2.75579	1.17199	0.0146948	yes
XLOC_027281		AT4G12560	3.06292	6.90148	1.172	0.0146948	yes
XLOC_023021			9.88647	24.4779	1.30795	0.0146948	yes
XLOC_027933		AT2G28940	46.677	7.19158	-2.69833	0.0145446	yes
XLOC_025473		AT5G43210	8.19783	2.13275	-1.94253	0.0145446	yes
XLOC_031178		AT2G33420	4.72019	1.49736	-1.65642	0.0145446	yes
XLOC_043582			30.7064	10.9628	-1.48592	0.0145446	yes
XLOC_054248		AT2G40660	8.0443	20.3693	1.34036	0.0145446	yes
XLOC_029480		AT5G13630	6.37123	17.1968	1.4325	0.0145446	yes
XLOC_014753		AT1G17110	1.40333	3.99681	1.50999	0.0145446	yes
XLOC_045558		AT3G06370	2.60762	11.6474	2.1592	0.0145446	yes
XLOC_000974		AT4G10490	8.68144	2.09203	-2.05303	0.0143628	yes
XLOC_002495		AT2G23093	5.99101	13.5749	1.18007	0.0143628	yes
XLOC_025829		AT1G68560	1.01797	2.36695	1.21733	0.0143628	yes
XLOC_008024		AT1G53350	12.4871	30.6882	1.29724	0.0143628	yes
XLOC_030803		AT5G43850	9.94178	27.5467	1.4703	0.0143628	yes
XLOC_016070		AT1G48350	2.23068	6.27239	1.49153	0.0143628	yes
XLOC_056675		AT3G10310	1.75986	5.84769	1.73241	0.0143628	yes
XLOC_011234		AT4G35550	7.15272	24.6334	1.78405	0.0143628	yes
XLOC_033141		AT5G10530	10.7921	2.60752	-2.04923	0.014174	yes
XLOC_010632		AT1G72170	12.6941	5.34751	-1.24722	0.014174	yes
XLOC_011091		AT5G64920	72.5368	31.9995	-1.18067	0.014174	yes
XLOC_002236		AT5G65400	23.7138	11.714	-1.01749	0.014174	yes
XLOC_021963		AT2G03350	1.47001	3.87819	1.39956	0.014174	yes
XLOC_019784		AT3G54210	1.18577	4.79804	2.01662	0.014174	yes
XLOC_021138		AT3G28917	1.74402	7.50311	2.10507	0.014174	yes
XLOC_040261			1.59807	10.1455	2.66643	0.014174	yes
XLOC_013212		AT2G30490	279.756	4.50464	-5.95662	0.0140049	yes
XLOC_000982		AT1G80060	1.34371	4.01322	1.57854	0.0140049	yes
XLOC_011852		AT5G18280	7.16688	2.56288	-1.48358	0.0137993	yes
XLOC_032039		AT1G61310	63.135	24.0725	-1.39105	0.0137993	yes
XLOC_026372		AT1G58030	12.4914	5.59118	-1.15972	0.0137993	yes
XLOC_011311		AT1G09630	29.1976	58.8552	1.01132	0.0137993	yes
XLOC_001973		AT1G55190	2.25384	5.55565	1.30157	0.0137993	yes
XLOC_003144		AT4G35560	9.97574	33.2011	1.73473	0.0137993	yes
XLOC_043076			7.08944	1.36269	-2.37921	0.0136162	yes
XLOC_011586		AT1G09580	28.0491	10.3742	-1.43495	0.0136162	yes
XLOC_010546		AT1G34150	2.95649	7.01232	1.24601	0.0136162	yes
XLOC_034672		AT4G13730	2.89899	1.19207	-1.28209	0.0134177	yes
XLOC_035005			9.15384	3.99906	-1.19472	0.0134177	yes
XLOC_022365		AT5G35210	32.6264	14.929	-1.12793	0.0134177	yes
XLOC_020631		AT2G41130	12.4102	5.75892	-1.10765	0.0134177	yes
XLOC_038861		AT2G23360	4.56958	9.26278	1.01938	0.0134177	yes
XLOC_036861		AT3G61260	185.213	388.832	1.06996	0.0134177	yes
XLOC_001507		AT1G52150	8.24848	17.4501	1.08104	0.0134177	yes
XLOC_014131		AT3G20490	14.2328	2.82799	-2.33137	0.0132267	yes
XLOC_010741			9.66752	3.01287	-1.68201	0.0132267	yes
XLOC_021384		AT3G07870	7.73144	2.98172	-1.37459	0.0132267	yes
XLOC_021370		AT5G36290	121.453	54.7135	-1.15043	0.0132267	yes
XLOC_028733		AT2G16920	17.9071	8.17297	-1.1316	0.0132267	yes
XLOC_020877		AT5G15880	13.3488	6.54895	-1.02738	0.0132267	yes
XLOC_016360		AT3G59660	18.9951	39.0587	1.04002	0.0132267	yes
XLOC_023111		AT5G04290	5.39285	12.2015	1.17793	0.0132267	yes
XLOC_004551		AT2G01890	27.1205	139.076	2.35841	0.0132267	yes
XLOC_022921		AT2G44430	27.8989	7.48845	-1.89747	0.0130459	yes
XLOC_011604		AT1G14670	113.315	35.4892	-1.67489	0.0130459	yes
XLOC_006426		AT2G26850	34.043	13.7175	-1.31135	0.0130459	yes
XLOC_002448		AT4G37680	3.96525	1.76709	-1.16603	0.0130459	yes
XLOC_001258		AT5G43730	1.6441	3.59853	1.13011	0.0130459	yes
XLOC_002969		AT3G51240	8.26933	20.0004	1.27419	0.0130459	yes
XLOC_005247		AT5G45760	9.33102	22.7491	1.2857	0.0130459	yes
XLOC_022231		AT2G34480	6.81633	19.6622	1.52836	0.0130459	yes
XLOC_002228		AT5G10420	1.67289	5.60642	1.74474	0.0130459	yes
XLOC_045378		AT4G09720	19.264	3.79688	-2.34302	0.0128582	yes
XLOC_020175		AT3G52360	9.17788	3.90201	-1.23394	0.0128582	yes
XLOC_008342		AT2G27740	12.9358	5.96965	-1.11565	0.0128582	yes
XLOC_003384			25.7647	12.0689	-1.0941	0.0128582	yes
XLOC_025222		AT1G60770	16.8365	7.96927	-1.07907	0.0128582	yes
XLOC_054705		AT5G53400	90.7138	45.1057	-1.00801	0.0128582	yes
XLOC_002113		AT5G08640	8.9432	18.0626	1.01414	0.0128582	yes
XLOC_010187		AT1G44820	3.94776	8.37936	1.08581	0.0128582	yes
XLOC_021931		AT1G49245	5.90365	15.5919	1.40112	0.0128582	yes
XLOC_056550		AT1G44920	4.48487	12.1782	1.44116	0.0128582	yes
XLOC_056362		AT5G48520	8.06214	2.40303	-1.74631	0.0126802	yes
XLOC_004277		AT5G53980	3.73326	1.13445	-1.71844	0.0126802	yes
XLOC_057526		AT3G15710	11.3541	4.05852	-1.48419	0.0126802	yes
XLOC_027686			3.15366	1.13	-1.4807	0.0126802	yes
XLOC_009570		AT1G56423	7.43812	2.84187	-1.3881	0.0126802	yes
XLOC_005011		AT5G42650	19.0243	7.99517	-1.25064	0.0126802	yes
XLOC_031221			14.1317	6.33522	-1.15747	0.0126802	yes
XLOC_020133		AT3G11950	5.57901	2.63906	-1.07999	0.0126802	yes
XLOC_034740		AT1G09540	1.54535	3.77802	1.2897	0.0126802	yes
XLOC_017324		AT2G23460	42.3447	111.521	1.39706	0.0126802	yes
XLOC_033182			2.51083	8.36776	1.73668	0.0126802	yes
XLOC_056132		AT1G50700	3.18208	13.2453	2.05744	0.0126802	yes
XLOC_041647		AT3G32980	19.1659	3.99347	-2.26282	0.0125034	yes
XLOC_028030		AT1G07410	135.009	57.9287	-1.2207	0.0125034	yes
XLOC_006928		AT1G65030	10.8469	5.03691	-1.10667	0.0125034	yes
XLOC_021153		AT3G01180	8.97957	18.6629	1.05545	0.0125034	yes
XLOC_056318			5.49148	12.7076	1.21043	0.0125034	yes
XLOC_018649		AT1G63110	16.0709	38.2284	1.2502	0.0125034	yes
XLOC_024750		AT3G56010	3.03129	9.8478	1.69987	0.0125034	yes
XLOC_042628			140.695	29.7834	-2.23999	0.0123091	yes
XLOC_038909			11.7036	3.79662	-1.62417	0.0123091	yes
XLOC_010798		AT4G33300	80.8738	36.4205	-1.15092	0.0123091	yes
XLOC_006282		AT5G40250	1.99163	4.49561	1.17457	0.0123091	yes
XLOC_021297		AT2G30933	2.37119	5.36893	1.17902	0.0123091	yes
XLOC_010914		AT4G36150	1.84064	4.64861	1.33659	0.0123091	yes
XLOC_013662		AT5G23810	1.39387	3.78491	1.44117	0.0123091	yes
XLOC_056047			1.0865	4.71093	2.11632	0.0123091	yes
XLOC_004009		AT5G42570	14.2031	4.23346	-1.7463	0.0121188	yes
XLOC_014310		AT1G11300	58.2069	21.6875	-1.42433	0.0121188	yes
XLOC_015554		AT5G62580	3.35158	1.30145	-1.36472	0.0121188	yes
XLOC_006286			4.86867	1.98131	-1.29708	0.0121188	yes
XLOC_003732		AT5G54400	6.35659	2.90655	-1.12895	0.0121188	yes
XLOC_031940		AT1G15890	23.5398	10.8464	-1.11788	0.0121188	yes
XLOC_012303		AT2G19950	13.7993	6.44329	-1.09873	0.0121188	yes
XLOC_007576		AT2G31810	38.5555	18.0987	-1.09105	0.0121188	yes
XLOC_021036		AT3G28480	80.955	39.5334	-1.03405	0.0121188	yes
XLOC_007163		AT4G16390	2.68602	5.49447	1.03251	0.0121188	yes
XLOC_027818		AT1G07750	3.89039	9.28618	1.25517	0.0121188	yes
XLOC_009072			21.6491	52.5591	1.27963	0.0121188	yes
XLOC_018438		AT4G24060	15.9856	74.0111	2.21096	0.0121188	yes
XLOC_001981			91.2232	13.4374	-2.76315	0.0119455	yes
XLOC_010094			53.7343	19.5461	-1.45896	0.0119455	yes
XLOC_017839		AT1G03360	21.0713	8.47309	-1.31432	0.0119455	yes
XLOC_022110			4.77006	1.94061	-1.2975	0.0119455	yes
XLOC_028075		AT2G29570	17.9444	7.40644	-1.27668	0.0119455	yes
XLOC_016433		AT4G24220	7.54688	3.25351	-1.21388	0.0119455	yes
XLOC_002587		AT4G36940	70.9339	32.793	-1.11309	0.0119455	yes
XLOC_004081		AT4G04610	329.851	164.862	-1.00055	0.0119455	yes
XLOC_007486		AT4G15090	10.3675	22.075	1.09035	0.0119455	yes
XLOC_004841		AT1G29810	51.1266	117.092	1.1955	0.0119455	yes
XLOC_015420		AT1G71692	1.65675	4.73324	1.51447	0.0119455	yes
XLOC_041375			18.9057	4.73047	-1.99877	0.0117575	yes
XLOC_031069		AT4G14430	57.5462	20.4565	-1.49216	0.0117575	yes
XLOC_037706		AT5G54790	13.2856	4.7531	-1.48292	0.0117575	yes
XLOC_028801		AT4G34640	21.2322	8.32455	-1.35081	0.0117575	yes
XLOC_016514		AT3G59520	8.5379	3.38308	-1.33554	0.0117575	yes
XLOC_001405		AT5G56700	9.20455	4.03169	-1.19096	0.0117575	yes
XLOC_031131		AT5G35620	53.6577	24.6922	-1.11973	0.0117575	yes
XLOC_037129		AT4G01370	43.8132	21.7424	-1.01086	0.0117575	yes
XLOC_037390		AT1G56190	3.0093	6.66061	1.14623	0.0117575	yes
XLOC_030309		AT2G34930	3.27583	7.71397	1.23561	0.0117575	yes
XLOC_037232		AT1G01490	49.2575	117.738	1.25716	0.0117575	yes
XLOC_032481			2.05457	9.90503	2.26932	0.0117575	yes
XLOC_048224		AT3G20240	427.872	84.493	-2.34028	0.0115757	yes
XLOC_024501		AT2G38630	2.95552	1.13857	-1.37619	0.0115757	yes
XLOC_015905		AT1G35190	15.3281	7.07083	-1.11623	0.0115757	yes
XLOC_019460		AT3G51870	11.239	22.9253	1.02842	0.0115757	yes
XLOC_012194		AT5G57510	29.9269	62.7297	1.06771	0.0115757	yes
XLOC_033962		AT5G24314	12.873	28.9199	1.16771	0.0115757	yes
XLOC_040775		AT3G61480	3.08621	9.96098	1.69045	0.0115757	yes
XLOC_002815		AT5G49555	1.07926	4.80767	2.15529	0.0115757	yes
XLOC_048735		AT4G14305	30.3002	4.54307	-2.73759	0.011372	yes
XLOC_007698			42.29	14.2421	-1.57015	0.011372	yes
XLOC_014399		AT1G73760	21.1578	9.5745	-1.14392	0.011372	yes
XLOC_012606		AT5G19590	5.80301	12.5369	1.1113	0.011372	yes
XLOC_019631			2.39922	5.93762	1.30732	0.011372	yes
XLOC_011336		AT3G14460	25.2351	66.7174	1.40263	0.011372	yes
XLOC_050326		AT1G50700	69.4047	11.5339	-2.58915	0.0111672	yes
XLOC_054286		AT5G25360	5.0709	1.63669	-1.63146	0.0111672	yes
XLOC_003378		AT2G21790	3.21442	1.06669	-1.59142	0.0111672	yes
XLOC_035345		AT3G59770	19.5525	8.48221	-1.20484	0.0111672	yes
XLOC_023554		AT2G18950	37.0705	16.745	-1.14654	0.0111672	yes
XLOC_019860		AT4G14605	5.36361	11.1806	1.05972	0.0111672	yes
XLOC_027739			2.7872	5.87671	1.07619	0.0111672	yes
XLOC_038324		AT3G14460	1.96269	4.95811	1.33695	0.0111672	yes
XLOC_035385		AT5G46520	7.2547	19.895	1.45542	0.0111672	yes
XLOC_037873		AT2G31725	48.8941	13.1496	-1.89464	0.0109636	yes
XLOC_055053		AT5G23910	5.07131	1.63879	-1.62973	0.0109636	yes
XLOC_001471		AT1G79810	15.349	7.12004	-1.10819	0.0109636	yes
XLOC_004072		AT3G02060	4.28564	8.85606	1.04715	0.0109636	yes
XLOC_024752		AT1G07160	5.58316	11.8951	1.09121	0.0109636	yes
XLOC_033707		AT5G35320	4.2106	9.25366	1.136	0.0109636	yes
XLOC_003700		AT3G13677	56.3975	141.451	1.3266	0.0109636	yes
XLOC_021982		AT5G17660	2.34926	6.59212	1.48853	0.0109636	yes
XLOC_023233		AT1G02230	4.60448	13.6581	1.56865	0.0109636	yes
XLOC_017517			3.14158	9.84637	1.6481	0.0109636	yes
XLOC_007335		AT3G54950	15.4001	4.15152	-1.89123	0.010766	yes
XLOC_032917		AT3G10200	6.60848	2.70003	-1.29135	0.010766	yes
XLOC_011708		AT1G17250	4.134	1.76406	-1.22864	0.010766	yes
XLOC_027533		AT2G15240	48.392	22.0547	-1.13368	0.010766	yes
XLOC_026621		AT3G50170	5.24998	2.50528	-1.06734	0.010766	yes
XLOC_004021		AT1G08660	6.03103	12.5448	1.05661	0.010766	yes
XLOC_048352			3.78103	7.90127	1.06331	0.010766	yes
XLOC_016727		AT4G24810	1.40809	3.13527	1.15485	0.010766	yes
XLOC_012423		AT4G32350	2.65135	5.96303	1.16932	0.010766	yes
XLOC_030254		AT5G53170	5.98006	15.9588	1.41612	0.010766	yes
XLOC_042063		AT5G17680	34.2289	10.9181	-1.6485	0.0105692	yes
XLOC_024269		AT5G63220	49.2638	22.4519	-1.13369	0.0105692	yes
XLOC_017045		AT5G50400	33.6936	16.3348	-1.04453	0.0105692	yes
XLOC_021879		AT5G17520	7.17485	14.4518	1.01023	0.0105692	yes
XLOC_004607			11.5543	23.6686	1.03454	0.0105692	yes
XLOC_007621		AT3G07880	5.77917	12.1542	1.07252	0.0105692	yes
XLOC_003951		AT3G02030	2.48012	5.91468	1.25389	0.0105692	yes
XLOC_054579			1.34838	5.21001	1.95006	0.0105692	yes
XLOC_046305		AT2G36570	2.9888	20.9219	2.80738	0.0105692	yes
XLOC_052066		AT3G63460	2091.08	678.615	-1.62359	0.0103638	yes
XLOC_042178		AT4G15880	26.4727	9.92432	-1.41546	0.0103638	yes
XLOC_020338		AT5G15770	54.2948	21.0189	-1.36913	0.0103638	yes
XLOC_053972			3.30126	1.29871	-1.34594	0.0103638	yes
XLOC_020932		AT4G19190	6.93889	2.99676	-1.2113	0.0103638	yes
XLOC_035671		AT3G23670	2.58941	1.2667	-1.03156	0.0103638	yes
XLOC_024322		AT2G37340	149.924	74.1742	-1.01524	0.0103638	yes
XLOC_035624		AT3G57360	9.24699	21.2171	1.19817	0.0103638	yes
XLOC_029641		AT4G25240	1.19248	3.06194	1.36048	0.0103638	yes
XLOC_009243			3.04797	9.34283	1.61601	0.0103638	yes
XLOC_036284			5.12868	17.2758	1.75209	0.0103638	yes
XLOC_020493		AT1G65840	295.596	76.4384	-1.95126	0.0101547	yes
XLOC_011760		AT4G28030	13.6489	6.18389	-1.14219	0.0101547	yes
XLOC_021637		AT5G02850	11.1871	5.22604	-1.09804	0.0101547	yes
XLOC_008460			7.74749	18.4017	1.24804	0.0101547	yes
XLOC_010343		AT1G21400	1.50887	3.7993	1.33226	0.0101547	yes
XLOC_011150		AT1G20330	1.17804	3.24671	1.46258	0.0101547	yes
XLOC_014029		AT4G38460	42.645	8.5779	-2.31368	0.00993536	yes
XLOC_015925		AT3G15880	13.311	5.47943	-1.28052	0.00993536	yes
XLOC_008597			15.1162	6.85031	-1.14185	0.00993536	yes
XLOC_021770		AT2G43190	14.4267	30.7459	1.09165	0.00993536	yes
XLOC_009541		AT3G05700	144.486	317.696	1.13671	0.00993536	yes
XLOC_033261			33.4151	81.4924	1.28616	0.00993536	yes
XLOC_032149			3.98985	58.0686	3.86335	0.00993536	yes
XLOC_018437		AT1G01230	63.5633	22.223	-1.51614	0.00974369	yes
XLOC_021908		AT3G03520	132.402	52.954	-1.32211	0.00974369	yes
XLOC_002296		AT2G35680	10.1542	4.0888	-1.31232	0.00974369	yes
XLOC_005002		AT3G21620	17.1666	7.22296	-1.24894	0.00974369	yes
XLOC_013722		AT5G57930	12.1001	24.2796	1.00472	0.00974369	yes
XLOC_022591		AT5G51030	2.80411	6.05735	1.11114	0.00974369	yes
XLOC_029742		AT5G61510	5.30517	12.2137	1.20303	0.00974369	yes
XLOC_025125		AT1G23890	13.9373	34.314	1.29984	0.00974369	yes
XLOC_057106		AT1G14790	4.78265	11.9189	1.31737	0.00974369	yes
XLOC_008436		AT4G27190	1.04593	2.91082	1.47665	0.00974369	yes
XLOC_036699		AT2G34930	1.52337	4.29022	1.49378	0.00974369	yes
XLOC_009955			4.27729	12.5959	1.55818	0.00974369	yes
XLOC_031191		AT2G33450	3.45677	11.451	1.72798	0.00974369	yes
XLOC_031146		AT1G48320	12.7517	4.07034	-1.64747	0.00954347	yes
XLOC_054789		AT4G14600	13.6171	5.50395	-1.30688	0.00954347	yes
XLOC_008241		AT2G38720	3.40632	1.50346	-1.17993	0.00954347	yes
XLOC_035047		AT1G26380	68.4062	31.2144	-1.13192	0.00954347	yes
XLOC_000549		AT1G26520	23.7617	11.6527	-1.02797	0.00954347	yes
XLOC_037304			4.42781	10.6737	1.2694	0.00954347	yes
XLOC_031380		AT4G16110	76.072	199.31	1.38957	0.00954347	yes
XLOC_021388		AT1G17020	8.30973	21.8136	1.39235	0.00954347	yes
XLOC_007989			4.39789	12.8916	1.55154	0.00954347	yes
XLOC_001052		AT4G34050	2.06007	7.03873	1.77262	0.00954347	yes
XLOC_026409		AT1G10070	2.08191	7.51206	1.8513	0.00954347	yes
XLOC_008411		AT4G27220	1.37613	5.91066	2.1027	0.00954347	yes
XLOC_001067		AT1G52630	11.6301	3.0643	-1.92424	0.00933927	yes
XLOC_009468		AT3G05545	68.1711	18.4758	-1.88352	0.00933927	yes
XLOC_054999		AT2G35795	9.60433	3.25532	-1.56088	0.00933927	yes
XLOC_019004		AT1G78850	5.18671	2.06985	-1.32529	0.00933927	yes
XLOC_022440		AT5G45110	38.712	15.5632	-1.31464	0.00933927	yes
XLOC_028732		AT1G12200	8.74722	3.57077	-1.29259	0.00933927	yes
XLOC_038611		AT4G24270	21.7865	44.5748	1.03279	0.00933927	yes
XLOC_007398		AT1G31280	3.75016	8.13472	1.11714	0.00933927	yes
XLOC_011983		AT4G25770	13.9587	31.0018	1.15119	0.00933927	yes
XLOC_000316			5.39337	14.9005	1.4661	0.00933927	yes
XLOC_030712		AT5G28060	1.27877	4.31888	1.7559	0.00933927	yes
XLOC_017922		AT4G03180	41.0247	13.6048	-1.59238	0.00913328	yes
XLOC_012646			36.8923	14.615	-1.33586	0.00913328	yes
XLOC_025703		AT1G63780	35.4891	16.803	-1.07866	0.00913328	yes
XLOC_035073		AT4G16530	5.42523	2.68806	-1.01312	0.00913328	yes
XLOC_038006		AT4G27745	15.0833	7.50768	-1.00651	0.00913328	yes
XLOC_035377		AT3G59770	30.0083	14.9957	-1.00081	0.00913328	yes
XLOC_029693		AT3G17440	43.3968	88.0097	1.02007	0.00913328	yes
XLOC_037629		AT1G01360	95.6521	196.632	1.03963	0.00913328	yes
XLOC_000489		AT4G35580	1.60493	4.48143	1.48145	0.00913328	yes
XLOC_002485		AT2G14850	3.2107	9.62744	1.58426	0.00913328	yes
XLOC_041460		AT1G78950	11.9325	49.0309	2.03879	0.00913328	yes
XLOC_054408			59.7237	17.1252	-1.80218	0.00893582	yes
XLOC_031064		AT5G65020	48.6561	16.391	-1.56971	0.00893582	yes
XLOC_009921		AT1G12680	20.8087	7.06811	-1.55779	0.00893582	yes
XLOC_016516		AT1G06050	11.6891	4.40402	-1.40827	0.00893582	yes
XLOC_023153		AT5G46920	12.6509	5.29381	-1.25686	0.00893582	yes
XLOC_037703		AT3G20560	54.5529	25.0973	-1.12012	0.00893582	yes
XLOC_002612		AT4G37000	6.33651	12.7032	1.00344	0.00893582	yes
XLOC_021857		AT3G55140	5.02704	10.1782	1.0177	0.00893582	yes
XLOC_033940		AT5G24340	18.582	37.8876	1.02781	0.00893582	yes
XLOC_025261		AT1G67900	4.23452	8.88049	1.06844	0.00893582	yes
XLOC_055897			1.35005	4.58838	1.76497	0.00893582	yes
XLOC_045408			8.23544	40.986	2.31521	0.00893582	yes
XLOC_023664			2.06789	15.2281	2.8805	0.00893582	yes
XLOC_018265		AT1G18850	3.59307	1.05647	-1.76596	0.00873005	yes
XLOC_039661		AT4G32680	12.0018	3.81099	-1.65502	0.00873005	yes
XLOC_007728		AT5G42905	6.06276	2.85425	-1.08686	0.00873005	yes
XLOC_029861		AT4G25360	5.53198	11.6505	1.07452	0.00873005	yes
XLOC_017884		AT4G17050	3.32798	7.23766	1.12088	0.00873005	yes
XLOC_023898		AT1G73170	1.00964	2.5241	1.32193	0.00873005	yes
XLOC_020554			5.46787	14.5055	1.40755	0.00873005	yes
XLOC_028279		AT4G35250	1.5666	4.1939	1.42065	0.00873005	yes
XLOC_033262		AT5G44990	99.8772	29.088	-1.77973	0.00851629	yes
XLOC_018258		AT4G35160	6.93432	2.23436	-1.63389	0.00851628	yes
XLOC_010219			3.46337	1.13891	-1.60452	0.00851628	yes
XLOC_007569		AT5G36890	3.04217	6.34002	1.05938	0.00851628	yes
XLOC_027626		AT4G35220	4.73323	10.2998	1.12172	0.00851628	yes
XLOC_037227		AT1G51140	2.93184	8.10385	1.4668	0.00851628	yes
XLOC_039663			14.8313	3.91049	-1.92322	0.00829877	yes
XLOC_032742		AT1G15290	31.2379	8.5941	-1.86188	0.00829877	yes
XLOC_054664		AT2G34630	40.5416	12.3141	-1.71909	0.00829877	yes
XLOC_054536		AT4G15920	24.6009	9.02589	-1.44657	0.00829877	yes
XLOC_021969		AT5G17630	9.59858	3.74228	-1.3589	0.00829877	yes
XLOC_031303		AT1G04430	622.642	242.942	-1.35779	0.00829877	yes
XLOC_011282		AT1G76500	23.1839	10.8905	-1.09005	0.00829877	yes
XLOC_009735		AT1G10120	3.07822	6.64799	1.11082	0.00829877	yes
XLOC_031939			46.6207	102.58	1.13771	0.00829877	yes
XLOC_022254		AT3G59100	4.88818	11.2858	1.20714	0.00829877	yes
XLOC_030532		AT5G18950	1.54001	3.83477	1.3162	0.00829877	yes
XLOC_023465		AT3G52150	10.9933	28.3905	1.36878	0.00829877	yes
XLOC_035824		AT3G05870	8.3514	3.47429	-1.2653	0.00809476	yes
XLOC_024744		AT4G31350	11.2296	22.4999	1.00261	0.00809476	yes
XLOC_026576		AT4G13700	2.88516	6.31052	1.12911	0.00809476	yes
XLOC_004549		AT1G68080	61.9049	20.2806	-1.60995	0.00787152	yes
XLOC_018809		AT3G12600	10.5462	3.92812	-1.42482	0.00787152	yes
XLOC_040577		AT1G21170	24.3474	10.8753	-1.16271	0.00787152	yes
XLOC_002440		AT4G37670	10.8253	23.1942	1.09936	0.00787152	yes
XLOC_021947		AT5G33340	6.33736	14.9609	1.23924	0.00787152	yes
XLOC_008364		AT2G27810	1.95455	4.7651	1.28567	0.00787152	yes
XLOC_025958		AT5G21090	4.14608	10.1181	1.28712	0.00787152	yes
XLOC_031378		AT4G16120	23.176	71.4331	1.62396	0.00787152	yes
XLOC_024805		AT5G05690	4.83805	16.7941	1.79546	0.00787152	yes
XLOC_057257		AT3G61080	1.03005	4.9147	2.25439	0.00787152	yes
XLOC_021611			8.61254	1.11246	-2.95269	0.0076575	yes
XLOC_005707		AT5G07900	7.84014	2.60324	-1.59057	0.0076575	yes
XLOC_030090		AT4G15880	50.482	19.3013	-1.38707	0.0076575	yes
XLOC_018844		AT5G41880	5.39313	2.13777	-1.33501	0.0076575	yes
XLOC_032342		AT2G41450	12.6001	5.19558	-1.27808	0.0076575	yes
XLOC_038690		AT3G57280	21.7377	9.65898	-1.17026	0.0076575	yes
XLOC_012299		AT2G06050	156.96	74.2622	-1.0797	0.0076575	yes
XLOC_035331		AT2G43780	53.9433	112.339	1.05834	0.0076575	yes
XLOC_003791		AT3G15360	25.3347	67.3912	1.41145	0.0076575	yes
XLOC_012168		AT3G21230	15.9328	45.4674	1.51283	0.0076575	yes
XLOC_055270		AT1G02250	16.3907	51.6413	1.65565	0.0076575	yes
XLOC_027278		AT3G44100	4.66637	14.8027	1.66549	0.0076575	yes
XLOC_009639		AT1G78160	1.03154	3.44171	1.73832	0.0076575	yes
XLOC_016394		AT4G12010	2.07906	7.77139	1.90224	0.0076575	yes
XLOC_010431			18.1439	3.23064	-2.48959	0.00745908	yes
XLOC_017346		AT2G16060	7.52428	1.78776	-2.0734	0.00745908	yes
XLOC_025923		AT2G18950	27.2285	10.0529	-1.43751	0.00745908	yes
XLOC_041262			27.5526	11.6137	-1.24636	0.00745908	yes
XLOC_009753		AT4G38620	37.0307	15.7004	-1.23792	0.00745908	yes
XLOC_022849		AT3G56680	43.067	19.4926	-1.14366	0.00745908	yes
XLOC_007473		AT3G12800	13.4001	6.09854	-1.13571	0.00745908	yes
XLOC_044487		AT4G24040	41.8928	19.9947	-1.06709	0.00745908	yes
XLOC_018860		AT5G61210	197.909	95.1818	-1.05608	0.00745908	yes
XLOC_022340		AT2G44410	12.0186	5.8864	-1.02981	0.00745908	yes
XLOC_045934			18.178	49.1436	1.43482	0.00745908	yes
XLOC_029090			1.42034	4.00845	1.4968	0.00745908	yes
XLOC_006242		AT2G27880	12.4547	37.4533	1.5884	0.00745908	yes
XLOC_025355		AT1G67700	3.37713	16.4955	2.28821	0.00745908	yes
XLOC_018473		AT4G22590	5.37479	2.17595	-1.30456	0.00724533	yes
XLOC_012438		AT3G24550	14.8193	6.10531	-1.27934	0.00724533	yes
XLOC_030482		AT5G18840	8.55965	3.75807	-1.18756	0.00724533	yes
XLOC_004338		AT3G10950	14.5585	6.49735	-1.16394	0.00724533	yes
XLOC_030421		AT5G18640	33.0294	16.3177	-1.01731	0.00724533	yes
XLOC_014142		AT2G42730	5.47757	12.0468	1.13705	0.00724533	yes
XLOC_025557		AT1G13770	6.17252	13.6447	1.14441	0.00724533	yes
XLOC_008907		AT5G28770	2.28415	5.17631	1.18027	0.00724533	yes
XLOC_017322		AT4G34390	34.163	83.0531	1.2816	0.00724533	yes
XLOC_046125			1.79963	7.20376	2.00105	0.00724533	yes
XLOC_033664			3.16239	13.4539	2.08894	0.00724533	yes
XLOC_003072		AT5G66090	3.81964	19.0785	2.32044	0.00724533	yes
XLOC_056401		AT5G07390	60.21	15.6514	-1.94371	0.00702216	yes
XLOC_007833		AT5G48620	6.91654	2.08304	-1.73136	0.00702216	yes
XLOC_030793		AT4G14746	13.2546	5.02685	-1.39877	0.00702216	yes
XLOC_016299		AT4G27190	5.38033	2.0991	-1.35793	0.00702216	yes
XLOC_006076		AT3G52590	10.7144	4.30214	-1.31642	0.00702216	yes
XLOC_022744		AT2G32840	14.6593	6.06151	-1.27407	0.00702216	yes
XLOC_028948		AT2G45550	11.7361	4.90388	-1.25896	0.00702216	yes
XLOC_022568		AT5G48385	16.8255	7.20456	-1.22367	0.00702216	yes
XLOC_038227		AT5G17680	8.42021	3.65804	-1.20278	0.00702216	yes
XLOC_036726		AT4G16110	21.4265	9.31859	-1.20121	0.00702216	yes
XLOC_018928		AT1G18640	15.2302	6.89234	-1.14387	0.00702216	yes
XLOC_006109		AT5G50180	19.4724	8.85993	-1.13607	0.00702216	yes
XLOC_028280		AT4G38380	11.78	5.53999	-1.08839	0.00702216	yes
XLOC_005404		AT1G03520	7.48586	15.3839	1.03918	0.00702216	yes
XLOC_018719		AT1G74680	4.8137	10.0103	1.05626	0.00702216	yes
XLOC_038140		AT3G14460	45.0839	94.1012	1.0616	0.00702216	yes
XLOC_016088		AT5G16990	9.45386	23.4439	1.31024	0.00702216	yes
XLOC_004980		AT3G21670	1.74622	4.43702	1.34535	0.00702216	yes
XLOC_013788		AT4G26620	6.29557	26.3577	2.06581	0.00702216	yes
XLOC_036780			2.12005	12.0756	2.50992	0.00702216	yes
XLOC_035479		AT3G12110	9.52855	1.27802	-2.89835	0.00681999	yes
XLOC_029766		AT4G25150	5.47086	1.84783	-1.56594	0.00681999	yes
XLOC_016042		AT2G44140	51.6755	20.6042	-1.32654	0.00681999	yes
XLOC_019884		AT5G62160	55.7977	23.7373	-1.23305	0.00681999	yes
XLOC_027961			99.7063	43.0345	-1.21219	0.00681999	yes
XLOC_011100		AT1G20060	4.05797	1.82874	-1.14991	0.00681999	yes
XLOC_019800		AT3G22290	36.1655	16.4207	-1.1391	0.00681999	yes
XLOC_033490		AT1G18190	15.9278	7.87583	-1.01604	0.00681999	yes
XLOC_019386		AT3G54140	10.9593	5.42207	-1.01524	0.00681999	yes
XLOC_002518		AT5G43100	12.4866	6.19554	-1.01108	0.00681999	yes
XLOC_015852		AT5G22690	39.1463	81.5913	1.05954	0.00681999	yes
XLOC_001124		AT3G15620	3.57623	7.76898	1.11929	0.00681999	yes
XLOC_039808			13.237	30.7721	1.21705	0.00681999	yes
XLOC_036697		AT1G75820	2.47316	6.47727	1.38903	0.00681999	yes
XLOC_018478		AT1G12250	1.98852	5.35347	1.42878	0.00681999	yes
XLOC_011903		AT3G30390	1.75971	5.54096	1.6548	0.00681999	yes
XLOC_017320		AT2G23460	1.78619	6.74211	1.91631	0.00681999	yes
XLOC_021098		AT4G08850	4.56259	24.5237	2.42625	0.00681999	yes
XLOC_037173		AT4G08850	5.54092	1.68792	-1.71488	0.00661923	yes
XLOC_020077		AT3G44190	122.095	43.3934	-1.49245	0.00661923	yes
XLOC_014666		AT3G03060	18.9387	6.91749	-1.45302	0.00661923	yes
XLOC_027794		AT1G07810	53.9778	19.7809	-1.44826	0.00661923	yes
XLOC_012898		AT2G26070	31.2854	12.5902	-1.31319	0.00661923	yes
XLOC_029958		AT5G51880	18.2086	7.91635	-1.20171	0.00661923	yes
XLOC_011952		AT5G56740	42.8959	18.7121	-1.19686	0.00661923	yes
XLOC_000389			19.1207	8.34585	-1.19601	0.00661923	yes
XLOC_026475		AT4G01850	30.4161	13.4443	-1.17784	0.00661923	yes
XLOC_028569		AT1G19910	91.69	43.0917	-1.08935	0.00661923	yes
XLOC_035301		AT2G30720	15.1321	7.16371	-1.07883	0.00661923	yes
XLOC_031875		AT1G51660	62.7886	30.5768	-1.03807	0.00661923	yes
XLOC_017800		AT1G03270	5.88326	12.194	1.05148	0.00661923	yes
XLOC_030864		AT1G47970	7.36739	16.5602	1.1685	0.00661923	yes
XLOC_033734			44.0997	103.019	1.22407	0.00661923	yes
XLOC_026330		AT1G60730	26.3449	62.0897	1.23683	0.00661923	yes
XLOC_006005		AT2G20560	4.25333	10.4082	1.29105	0.00661923	yes
XLOC_011589		AT1G10910	4.35893	10.9071	1.32323	0.00661923	yes
XLOC_023232			2.91018	7.43557	1.35333	0.00661923	yes
XLOC_035851			6.09056	16.1716	1.40882	0.00661923	yes
XLOC_041468			7.20038	43.4872	2.59445	0.00661923	yes
XLOC_041322			20.5516	7.15161	-1.52291	0.00640827	yes
XLOC_056713			10.6996	3.77504	-1.50299	0.00640827	yes
XLOC_025902		AT5G08290	69.6817	25.7132	-1.43827	0.00640827	yes
XLOC_011942		AT3G29635	10.5631	3.95757	-1.41634	0.00640827	yes
XLOC_022463		AT4G19660	16.4603	6.29341	-1.38707	0.00640827	yes
XLOC_000332		AT5G10060	83.891	33.8707	-1.30848	0.00640827	yes
XLOC_020076		AT3G44190	92.2345	37.36	-1.30381	0.00640827	yes
XLOC_054270		AT4G19510	13.0803	5.41906	-1.27129	0.00640827	yes
XLOC_010743		AT4G33400	5.32792	2.3465	-1.18306	0.00640827	yes
XLOC_032033			16.0392	7.67467	-1.06343	0.00640827	yes
XLOC_020427		AT1G66950	886.153	427.32	-1.05224	0.00640827	yes
XLOC_021137		AT5G40080	27.4113	13.3829	-1.03438	0.00640827	yes
XLOC_013978		AT3G20420	4.92225	12.1302	1.30122	0.00640827	yes
XLOC_014418		AT3G08850	45.8115	123.212	1.42736	0.00640827	yes
XLOC_016858		AT4G31500	6.7555	18.2632	1.43481	0.00640827	yes
XLOC_044903		AT3G02070	7.00432	24.7172	1.8192	0.00640827	yes
XLOC_003499		AT3G18730	3.15558	1.06001	-1.57382	0.00618594	yes
XLOC_018035		AT1G02816	29.2684	10.9582	-1.41733	0.00618594	yes
XLOC_034252		AT3G24040	8.71963	3.46538	-1.33125	0.00618594	yes
XLOC_006865		AT1G11570	52.6452	23.2852	-1.17689	0.00618594	yes
XLOC_012191		AT4G30260	50.6745	22.6162	-1.1639	0.00618594	yes
XLOC_011927		AT2G19830	251.048	122.411	-1.03623	0.00618594	yes
XLOC_025204		AT3G52120	126.496	62.765	-1.01105	0.00618594	yes
XLOC_010164		AT2G02148	4.50153	9.47781	1.07414	0.00618594	yes
XLOC_000142		AT3G15180	13.2447	28.625	1.11186	0.00618594	yes
XLOC_023078		AT5G25400	2.97034	6.46918	1.12295	0.00618594	yes
XLOC_036993		AT3G53900	4.95939	11.1236	1.16539	0.00618594	yes
XLOC_020970		AT3G30300	2.13954	5.25169	1.29548	0.00618594	yes
XLOC_020805		AT5G16180	2.53076	6.89269	1.4455	0.00618594	yes
XLOC_015546		AT1G33290	1.18665	3.24147	1.44975	0.00618594	yes
XLOC_019178			6.1238	18.8947	1.62548	0.00618594	yes
XLOC_039215		AT4G16570	2.30468	7.45168	1.693	0.00618594	yes
XLOC_032741		AT4G28080	2.96154	10.107	1.77093	0.00618594	yes
XLOC_044422		AT4G38580	1985.82	7166.82	1.8516	0.00618594	yes
XLOC_030789		AT5G43860	1.78705	6.57529	1.87947	0.00618594	yes
XLOC_041244		AT1G34190	2.40901	9.26047	1.94265	0.00618594	yes
XLOC_039632		AT1G04420	1.34543	5.86041	2.12293	0.00618594	yes
XLOC_016596			8.15816	35.5813	2.1248	0.00618594	yes
XLOC_033066		AT1G15290	18.2781	3.33863	-2.45279	0.00597394	yes
XLOC_007649		AT1G68290	5.26977	1.49151	-1.82096	0.00597394	yes
XLOC_005699		AT3G01800	21.5054	8.30491	-1.37266	0.00597394	yes
XLOC_001338		AT3G24490	44.7769	18.0694	-1.3092	0.00597394	yes
XLOC_032550		AT5G60860	17.0675	7.61846	-1.16368	0.00597394	yes
XLOC_014802		AT4G00440	4.50887	2.06751	-1.12487	0.00597394	yes
XLOC_020320		AT4G02570	6.13489	2.82467	-1.11896	0.00597394	yes
XLOC_010649		AT1G22540	5.02474	2.43999	-1.04217	0.00597394	yes
XLOC_022552		AT5G51150	16.5132	8.22882	-1.00486	0.00597394	yes
XLOC_034701		AT2G47020	3.79387	8.00769	1.07772	0.00597394	yes
XLOC_023254			1.5474	3.45971	1.1608	0.00597394	yes
XLOC_028589		AT5G48930	6.50099	15.1817	1.22361	0.00597394	yes
XLOC_003235		AT2G32540	1.46856	3.8153	1.3774	0.00597394	yes
XLOC_021979		AT1G08540	1.17987	3.20209	1.44038	0.00597394	yes
XLOC_055314		AT2G27490	9.44795	25.8547	1.45235	0.00597394	yes
XLOC_023221		AT3G24255	1.01923	3.15352	1.62948	0.00597394	yes
XLOC_054564			7.84942	1.40144	-2.48568	0.00574312	yes
XLOC_033628		AT4G30390	177.997	40.7888	-2.12561	0.00574312	yes
XLOC_042203		AT2G20900	11.5608	3.54591	-1.70501	0.00574312	yes
XLOC_017360			25.0268	8.36289	-1.5814	0.00574312	yes
XLOC_017557		AT2G31200	109.979	40.5075	-1.44097	0.00574312	yes
XLOC_020728		AT1G66480	18.0562	7.1482	-1.33684	0.00574312	yes
XLOC_007518		AT4G27990	26.3157	11.1091	-1.24418	0.00574312	yes
XLOC_034228		AT3G24050	83.9747	36.3642	-1.20743	0.00574312	yes
XLOC_009538		AT5G26980	22.4348	10.7579	-1.06034	0.00574312	yes
XLOC_028313			4.92603	10.0281	1.02556	0.00574312	yes
XLOC_030580		AT4G14240	9.44752	20.2341	1.09878	0.00574312	yes
XLOC_041332			25.9694	56.1597	1.11272	0.00574312	yes
XLOC_019824			2.5889	6.1413	1.2462	0.00574312	yes
XLOC_003923		AT2G18950	11.9886	28.612	1.25495	0.00574312	yes
XLOC_028299		AT4G35230	2.81605	6.88397	1.28957	0.00574312	yes
XLOC_038859		AT5G67130	5.17185	12.7236	1.29876	0.00574312	yes
XLOC_004709		AT4G12680	1.37699	3.60166	1.38714	0.00574312	yes
XLOC_002861			2.43933	7.51785	1.62383	0.00574312	yes
XLOC_025213		AT1G23360	1.08046	3.65256	1.75726	0.00574312	yes
XLOC_035455		AT5G06690	1.65402	7.60032	2.20008	0.00574312	yes
XLOC_003919		AT4G22130	4.58287	1.33657	-1.77772	0.00551892	yes
XLOC_026019		AT4G17900	71.9471	29.5189	-1.28529	0.00551892	yes
XLOC_007791			17.2265	7.10013	-1.27871	0.00551892	yes
XLOC_025853		AT5G08580	24.6194	11.5522	-1.09163	0.00551892	yes
XLOC_047427		AT2G43320	1166.11	566.743	-1.04094	0.00551892	yes
XLOC_025512		AT1G27980	10.5946	5.25215	-1.01235	0.00551892	yes
XLOC_007596		AT4G20325	32.8756	65.87	1.0026	0.00551892	yes
XLOC_036751		AT4G00750	5.79683	11.7802	1.02303	0.00551892	yes
XLOC_009331		AT1G08980	12.6369	26.7022	1.07932	0.00551892	yes
XLOC_002480		AT4G37560	3.95457	8.95956	1.17991	0.00551892	yes
XLOC_020330		AT5G03880	14.7105	35.1608	1.25712	0.00551892	yes
XLOC_025658		AT2G41430	14.7847	40.7326	1.46208	0.00551892	yes
XLOC_030975			31.7311	96.4981	1.6046	0.00551892	yes
XLOC_011914		AT2G29110	8.83222	27.3679	1.63164	0.00551892	yes
XLOC_023906		AT4G23160	1.70602	6.20432	1.86264	0.00551892	yes
XLOC_057427		AT3G09640	12.7218	76.855	2.59483	0.00551892	yes
XLOC_034549		AT1G14685	16.0206	5.01248	-1.67633	0.00528377	yes
XLOC_000568			11.3551	3.98723	-1.50989	0.00528377	yes
XLOC_018865		AT5G61190	8.15359	3.08018	-1.40442	0.00528377	yes
XLOC_005924			9.34738	3.53585	-1.4025	0.00528377	yes
XLOC_012991		AT4G29870	8.15217	3.35914	-1.27909	0.00528377	yes
XLOC_010489		AT5G29560	11.7002	4.93116	-1.24653	0.00528377	yes
XLOC_007104		AT5G47680	9.61104	4.24725	-1.17816	0.00528377	yes
XLOC_009874		AT1G58200	5.26477	2.37082	-1.15099	0.00528377	yes
XLOC_013184		AT5G46680	5.46042	2.49031	-1.13268	0.00528377	yes
XLOC_022681		AT5G50870	26.9228	12.5625	-1.0997	0.00528377	yes
XLOC_005080		AT3G14840	87.9214	42.1019	-1.06233	0.00528377	yes
XLOC_002499		AT2G44980	8.61817	4.23884	-1.02371	0.00528377	yes
XLOC_000004		AT5G53770	46.0834	22.7339	-1.0194	0.00528377	yes
XLOC_036417		AT1G71210	12.282	6.07998	-1.0144	0.00528377	yes
XLOC_031337		AT2G39840	118.91	58.9762	-1.01167	0.00528377	yes
XLOC_036418		AT5G23130	23.8904	11.9414	-1.00046	0.00528377	yes
XLOC_024887		AT2G39920	9.46328	18.9373	1.00082	0.00528377	yes
XLOC_055628		AT5G24300	9.94327	19.9507	1.00464	0.00528377	yes
XLOC_031568		AT1G11290	3.48649	7.03934	1.01366	0.00528377	yes
XLOC_006470		AT5G01110	4.85966	10.0508	1.04838	0.00528377	yes
XLOC_007282		AT1G13110	5.4124	11.2056	1.04988	0.00528377	yes
XLOC_028701		AT4G14210	3.3916	7.19377	1.08478	0.00528377	yes
XLOC_038420		AT5G60900	10.1398	22.7248	1.16425	0.00528377	yes
XLOC_029017		AT1G11910	2.76633	6.42944	1.21672	0.00528377	yes
XLOC_029381		AT1G70880	23.937	57.7027	1.2694	0.00528377	yes
XLOC_025894			5.57149	13.8188	1.3105	0.00528377	yes
XLOC_000065		AT2G45320	5.94008	15.0733	1.34344	0.00528377	yes
XLOC_021013		AT3G01410	3.46849	9.59272	1.46763	0.00528377	yes
XLOC_025354		AT3G26310	2.63919	8.03968	1.60704	0.00528377	yes
XLOC_021549		AT3G03300	1.09298	4.06565	1.89522	0.00528377	yes
XLOC_016526		AT4G24760	1.41074	6.59201	2.22427	0.00528377	yes
XLOC_034486			7.38508	1.4108	-2.3881	0.00506082	yes
XLOC_030523		AT3G17365	7.51727	1.92366	-1.96635	0.00506082	yes
XLOC_019897			22.1661	5.6926	-1.96119	0.00506082	yes
XLOC_002537		AT4G37300	179.859	68.1167	-1.40079	0.00506082	yes
XLOC_009387		AT1G55000	16.6019	6.33552	-1.38982	0.00506082	yes
XLOC_004120		AT4G32300	9.40279	3.90216	-1.26882	0.00506082	yes
XLOC_035056			61.3634	25.7958	-1.25024	0.00506082	yes
XLOC_018518		AT4G22740	110.828	47.4949	-1.22248	0.00506082	yes
XLOC_001935		AT3G13800	14.4493	6.42333	-1.1696	0.00506082	yes
XLOC_043525		AT4G36810	30.5703	13.6986	-1.1581	0.00506082	yes
XLOC_021746		AT1G17230	20.87	9.45126	-1.14285	0.00506082	yes
XLOC_030548		AT4G14290	72.2925	34.2624	-1.07722	0.00506082	yes
XLOC_011021		AT1G19910	77.2452	37.6325	-1.03746	0.00506082	yes
XLOC_005065		AT2G05630	40.1012	81.2527	1.01877	0.00506082	yes
XLOC_011028		AT5G42520	12.6062	26.3401	1.06313	0.00506082	yes
XLOC_034607		AT2G47350	3.64706	7.81309	1.09916	0.00506082	yes
XLOC_044588		AT1G05570	57.5696	124.261	1.11	0.00506082	yes
XLOC_009739		AT3G12210	11.1056	24.0947	1.11743	0.00506082	yes
XLOC_003540			8.08381	17.9571	1.15145	0.00506082	yes
XLOC_028020		AT1G07420	4.47895	10.4574	1.22329	0.00506082	yes
XLOC_014515		AT1G64110	1.9199	4.52579	1.23714	0.00506082	yes
XLOC_043343		AT4G08850	33.8945	80.3931	1.24602	0.00506082	yes
XLOC_039049			1.54732	4.4333	1.51861	0.00506082	yes
XLOC_002428		AT3G60480	3.84072	11.2855	1.55502	0.00506082	yes
XLOC_005175		AT5G54680	4.79211	18.7009	1.96437	0.00506082	yes
XLOC_012128			3.05553	13.1616	2.10684	0.00506082	yes
XLOC_018174		AT2G15880	5.89246	43.2659	2.87629	0.00506082	yes
XLOC_019072		AT5G02580	24.444	193.916	2.98788	0.00506082	yes
XLOC_034273			55.2966	8.29001	-2.73774	0.00483161	yes
XLOC_054227			13.0463	4.67289	-1.48125	0.00483161	yes
XLOC_039291		AT1G16670	20.0493	7.67207	-1.38586	0.00483161	yes
XLOC_055512		AT5G51150	22.2943	9.22777	-1.27262	0.00483161	yes
XLOC_017629		AT3G49100	127.631	53.9678	-1.24181	0.00483161	yes
XLOC_056259		AT2G20142	18.8185	8.01199	-1.23191	0.00483161	yes
XLOC_054150		AT2G32260	34.557	14.951	-1.20874	0.00483161	yes
XLOC_034749		AT4G01660	10.4483	4.8231	-1.11524	0.00483161	yes
XLOC_038567			74.6998	35.4425	-1.07563	0.00483161	yes
XLOC_021897		AT1G64940	18.4268	8.9363	-1.04405	0.00483161	yes
XLOC_007468		AT5G57990	33.2955	67.0935	1.01085	0.00483161	yes
XLOC_021118		AT1G14340	10.3112	21.6653	1.07118	0.00483161	yes
XLOC_003221		AT5G65110	7.38522	15.6449	1.08298	0.00483161	yes
XLOC_034193		AT3G18430	8.55774	18.4029	1.10463	0.00483161	yes
XLOC_004715		AT3G07640	30.7581	66.2329	1.10658	0.00483161	yes
XLOC_013270		AT3G13050	3.51482	7.6465	1.12135	0.00483161	yes
XLOC_008908		AT5G28750	10.1067	22.0518	1.12558	0.00483161	yes
XLOC_004938		AT2G31340	3.73841	8.27854	1.14695	0.00483161	yes
XLOC_010214		AT2G02170	3.48435	7.71775	1.14729	0.00483161	yes
XLOC_010255		AT1G21710	8.77561	20.0042	1.18873	0.00483161	yes
XLOC_028174		AT2G30080	7.44667	17.0243	1.19293	0.00483161	yes
XLOC_001877		AT5G20510	6.28184	15.2459	1.27917	0.00483161	yes
XLOC_036583		AT1G01970	1.0381	3.3538	1.69184	0.00483161	yes
XLOC_019068			1.51712	7.63825	2.33191	0.00483161	yes
XLOC_009899		AT4G24580	4.66232	23.5339	2.33562	0.00483161	yes
XLOC_023880		AT2G24820	1.15317	6.05332	2.39212	0.00483161	yes
XLOC_041385			15.9722	3.91619	-2.02804	0.00459737	yes
XLOC_003504		AT5G64660	3.79133	1.09828	-1.78746	0.00459737	yes
XLOC_009526		AT5G27930	9.40831	3.38354	-1.4754	0.00459737	yes
XLOC_024262		AT3G52300	91.6055	39.1626	-1.22596	0.00459737	yes
XLOC_010739		AT5G42890	22.8714	9.87627	-1.2115	0.00459737	yes
XLOC_020665		AT3G08980	30.1931	13.5926	-1.1514	0.00459737	yes
XLOC_006795		AT4G21380	158.247	73.4615	-1.10712	0.00459737	yes
XLOC_037412		AT5G20550	25.0057	12.0559	-1.05251	0.00459737	yes
XLOC_017630		AT2G30580	37.6444	18.5786	-1.01879	0.00459737	yes
XLOC_010997		AT4G16190	158.695	327.34	1.04453	0.00459737	yes
XLOC_019989		AT2G37020	33.3311	68.8891	1.04741	0.00459737	yes
XLOC_011928		AT1G51760	7.28923	15.093	1.05004	0.00459737	yes
XLOC_035868		AT1G10586	70.274	147.635	1.07097	0.00459737	yes
XLOC_004763		AT4G12730	10.1828	21.5734	1.08312	0.00459737	yes
XLOC_025031		AT1G70000	10.485	22.3895	1.0945	0.00459737	yes
XLOC_025449		AT1G67360	34.9029	90.0814	1.36788	0.00459737	yes
XLOC_024106		AT1G49050	25.3058	75.6138	1.57918	0.00459737	yes
XLOC_037128		AT3G61490	1.01814	3.45678	1.76349	0.00459737	yes
XLOC_010975		AT5G57960	10.8428	37.2467	1.78037	0.00459737	yes
XLOC_024656			14.9325	125.683	3.07326	0.00459737	yes
XLOC_030571			156.964	4.84372	-5.01818	0.0043485	yes
XLOC_002588		AT5G67100	10.5675	1.6284	-2.69811	0.0043485	yes
XLOC_009111		AT3G06350	7.43944	1.26363	-2.55762	0.0043485	yes
XLOC_035829			7.97667	1.84654	-2.11096	0.0043485	yes
XLOC_011251		AT5G42350	8.57667	2.016	-2.08892	0.0043485	yes
XLOC_024234		AT3G07990	7.6292	1.9994	-1.93196	0.0043485	yes
XLOC_009979		AT3G02520	29.7255	8.27242	-1.84532	0.0043485	yes
XLOC_033357		AT1G03620	4.07851	1.31245	-1.63578	0.0043485	yes
XLOC_011370		AT4G29680	10.8691	3.49868	-1.63535	0.0043485	yes
XLOC_001671		AT1G17280	218.522	71.6497	-1.60874	0.0043485	yes
XLOC_031300		AT4G14340	285.722	104.439	-1.45195	0.0043485	yes
XLOC_044553		AT4G29040	71.9335	28.4728	-1.33708	0.0043485	yes
XLOC_025786		AT1G76520	16.2949	6.65736	-1.29139	0.0043485	yes
XLOC_028203		AT5G58470	12.1505	5.00833	-1.27861	0.0043485	yes
XLOC_019151		AT1G02370	9.55304	4.28614	-1.15628	0.0043485	yes
XLOC_054554		AT5G52040	20.9614	9.57215	-1.13082	0.0043485	yes
XLOC_033842		AT4G22970	17.6155	8.08615	-1.12332	0.0043485	yes
XLOC_017731		AT4G02715	42.4847	21.1866	-1.00379	0.0043485	yes
XLOC_022170		AT2G04660	5.28683	10.5868	1.00179	0.0043485	yes
XLOC_001174		AT1G52780	1.82225	3.90419	1.0993	0.0043485	yes
XLOC_030547		AT3G06580	4.20979	9.43217	1.16384	0.0043485	yes
XLOC_010565		AT1G35510	2.37219	5.66729	1.25644	0.0043485	yes
XLOC_032191			6.56607	17.0003	1.37246	0.0043485	yes
XLOC_035348			8.39456	22.748	1.43821	0.0043485	yes
XLOC_003096		AT5G66055	1.88996	5.22987	1.46842	0.0043485	yes
XLOC_012398		AT4G29860	3.47934	10.1814	1.54905	0.0043485	yes
XLOC_020811		AT5G38290	1.94402	6.06886	1.64238	0.0043485	yes
XLOC_002334		AT5G65660	1.06492	3.6937	1.79432	0.0043485	yes
XLOC_037541			17.5677	62.7581	1.83688	0.0043485	yes
XLOC_024396		AT3G09110	1.3929	5.24827	1.91375	0.0043485	yes
XLOC_014581		AT5G06210	7.00129	33.2876	2.24929	0.0043485	yes
XLOC_037611		AT5G51970	1.49417	11.7837	2.97938	0.0043485	yes
XLOC_018144			31.4014	5.42415	-2.53336	0.00410522	yes
XLOC_042221		AT3G07700	19.9553	4.83595	-2.0449	0.00410522	yes
XLOC_026021		AT4G27600	4.08577	1.33057	-1.61857	0.00410522	yes
XLOC_010159		AT2G41705	14.2121	4.63073	-1.61781	0.00410522	yes
XLOC_055177			9.87586	3.53283	-1.48308	0.00410522	yes
XLOC_031519		AT2G25720	32.5272	13.5224	-1.26629	0.00410522	yes
XLOC_007574		AT5G16290	35.9555	15.5392	-1.21029	0.00410522	yes
XLOC_011081		AT1G75780	25.6572	11.7777	-1.12331	0.00410522	yes
XLOC_016283		AT1G65260	13.4906	27.6584	1.03576	0.00410522	yes
XLOC_021272		AT5G26600	6.34915	13.6802	1.10745	0.00410522	yes
XLOC_003754		AT4G27430	2.17314	4.69738	1.11208	0.00410522	yes
XLOC_034905		AT3G23750	4.56306	9.94596	1.12411	0.00410522	yes
XLOC_020969		AT5G38860	5.61701	12.7986	1.18812	0.00410522	yes
XLOC_016645		AT3G48425	3.7517	8.82484	1.23403	0.00410522	yes
XLOC_002570			4.2306	9.98966	1.23957	0.00410522	yes
XLOC_025365		AT5G19440	22.402	53.0906	1.24483	0.00410522	yes
XLOC_024965			2.68866	6.52115	1.27824	0.00410522	yes
XLOC_022044		AT3G07320	1.92501	4.81355	1.32223	0.00410522	yes
XLOC_013481		AT4G33150	6.94578	17.7973	1.35745	0.00410522	yes
XLOC_034457			1.17947	5.64408	2.2586	0.00410522	yes
XLOC_041146		AT1G53310	16.5329	4.48395	-1.8825	0.0038531	yes
XLOC_031051			8.28205	2.46164	-1.75037	0.0038531	yes
XLOC_023837		AT4G32140	16.98	5.71787	-1.57029	0.0038531	yes
XLOC_010619		AT1G71865	5.86449	2.02052	-1.53728	0.0038531	yes
XLOC_007092		AT2G30270	10.0398	3.82039	-1.39394	0.0038531	yes
XLOC_021366		AT4G23160	7.31394	2.83402	-1.3678	0.0038531	yes
XLOC_018608		AT4G22910	19.8023	8.18523	-1.27457	0.0038531	yes
XLOC_017098		AT1G54390	18.5836	7.7328	-1.26497	0.0038531	yes
XLOC_031161		AT3G06660	17.4242	7.38884	-1.23767	0.0038531	yes
XLOC_010965		AT1G75390	272.938	116.375	-1.2298	0.0038531	yes
XLOC_027564		AT3G10350	4.59399	1.97171	-1.2203	0.0038531	yes
XLOC_037335		AT1G79340	43.1044	19.8129	-1.1214	0.0038531	yes
XLOC_014492			56.9854	26.2245	-1.11968	0.0038531	yes
XLOC_054005			14.9939	6.96987	-1.10518	0.0038531	yes
XLOC_001539		AT1G51940	17.4154	8.3549	-1.05966	0.0038531	yes
XLOC_005687		AT1G28360	13.0726	6.2926	-1.05481	0.0038531	yes
XLOC_025182		AT3G12640	32.1585	15.8322	-1.02234	0.0038531	yes
XLOC_010242		AT1G77460	8.66044	17.4474	1.0105	0.0038531	yes
XLOC_032193			27.666	58.9849	1.09223	0.0038531	yes
XLOC_002519		AT5G48385	5.21927	11.4684	1.13574	0.0038531	yes
XLOC_026419		AT5G61910	2.66349	6.81819	1.35607	0.0038531	yes
XLOC_007740		AT2G01210	1.3191	3.41281	1.37141	0.0038531	yes
XLOC_010992		AT5G18570	1.70796	4.4927	1.39531	0.0038531	yes
XLOC_038849		AT1G21000	11.4082	30.0674	1.39813	0.0038531	yes
XLOC_009621		AT3G02630	1.71367	4.88316	1.51073	0.0038531	yes
XLOC_023887		AT1G73150	10.4853	34.7063	1.72683	0.0038531	yes
XLOC_048203		AT3G05290	28.9704	5.08807	-2.50939	0.0036005	yes
XLOC_005162		AT4G18910	10.0904	1.84671	-2.44995	0.0036005	yes
XLOC_044575			20.404	4.27361	-2.25533	0.0036005	yes
XLOC_010935		AT2G21600	13.3845	3.46537	-1.94949	0.0036005	yes
XLOC_017369		AT3G53310	7.59646	2.10426	-1.85201	0.0036005	yes
XLOC_024848		AT5G54820	14.7136	5.50862	-1.41738	0.0036005	yes
XLOC_005082			6.22005	2.34406	-1.40791	0.0036005	yes
XLOC_030038		AT5G52210	44.479	17.5087	-1.34505	0.0036005	yes
XLOC_009611		AT1G56590	10.4799	4.40668	-1.24987	0.0036005	yes
XLOC_028199		AT5G58520	6.79067	2.88298	-1.23599	0.0036005	yes
XLOC_030224		AT5G53130	13.4548	5.79544	-1.21513	0.0036005	yes
XLOC_037666			22.4046	9.81176	-1.19121	0.0036005	yes
XLOC_022051		AT1G14000	42.9364	20.3016	-1.08061	0.0036005	yes
XLOC_021263		AT3G29590	9.47507	4.54475	-1.05994	0.0036005	yes
XLOC_007852		AT4G24330	60.2943	29.2208	-1.04503	0.0036005	yes
XLOC_005038		AT1G05100	38.7578	18.7882	-1.04466	0.0036005	yes
XLOC_002061		AT1G02120	5.77106	12.7223	1.14045	0.0036005	yes
XLOC_010092		AT1G22060	6.92901	15.7206	1.18194	0.0036005	yes
XLOC_004604		AT1G29980	5.37326	12.3578	1.20155	0.0036005	yes
XLOC_007300		AT5G44450	12.6131	29.0994	1.20607	0.0036005	yes
XLOC_036821		AT3G61220	14.1885	34.5664	1.28465	0.0036005	yes
XLOC_016334		AT2G31880	22.0332	55.255	1.32643	0.0036005	yes
XLOC_034122		AT1G52520	4.03917	10.4329	1.369	0.0036005	yes
XLOC_001826		AT1G17420	6.48368	17.3306	1.41844	0.0036005	yes
XLOC_016094		AT1G17720	3.26568	9.0947	1.47764	0.0036005	yes
XLOC_036752		AT3G61060	1.93601	6.27217	1.69588	0.0036005	yes
XLOC_046820			68.9377	226.192	1.71418	0.0036005	yes
XLOC_001625			1.299	4.48135	1.78654	0.0036005	yes
XLOC_013692		AT4G30935	5.32798	18.5004	1.7959	0.0036005	yes
XLOC_020954		AT5G15802	2.96468	12.7231	2.1015	0.0036005	yes
XLOC_007302		AT2G35760	1.46703	7.58726	2.37068	0.0036005	yes
XLOC_024827		AT5G05760	76.7887	13.877	-2.4682	0.00334635	yes
XLOC_008846		AT4G19420	8.83177	1.75652	-2.32998	0.00334635	yes
XLOC_019882		AT1G05300	8.35703	2.22399	-1.90984	0.00334635	yes
XLOC_034743		AT3G62060	8.05977	2.73865	-1.55727	0.00334635	yes
XLOC_030847		AT3G22950	61.4197	21.5059	-1.51397	0.00334635	yes
XLOC_048680		AT5G53460	258.393	91.6425	-1.49548	0.00334635	yes
XLOC_003999		AT3G26780	10.0662	3.57076	-1.49522	0.00334635	yes
XLOC_005133		AT3G21770	15.7579	5.5945	-1.494	0.00334635	yes
XLOC_009321		AT5G27430	19.7038	7.16827	-1.45877	0.00334635	yes
XLOC_011369			113.943	46.4036	-1.296	0.00334635	yes
XLOC_017306		AT1G13570	8.56965	3.50047	-1.29169	0.00334635	yes
XLOC_007849		AT3G18310	4.78691	2.01454	-1.24865	0.00334635	yes
XLOC_020882		AT5G38600	46.7683	21.6828	-1.10898	0.00334635	yes
XLOC_004521		AT1G67960	12.5867	5.90572	-1.09172	0.00334635	yes
XLOC_003151		AT3G51480	50.2356	24.1863	-1.05452	0.00334635	yes
XLOC_001989		AT1G17720	43.297	20.9045	-1.05045	0.00334635	yes
XLOC_030538		AT5G14670	209.563	101.193	-1.05028	0.00334635	yes
XLOC_019709		AT3G51580	21.4029	10.4984	-1.02763	0.00334635	yes
XLOC_008238		AT3G61880	39.1443	79.3531	1.01948	0.00334635	yes
XLOC_027706		AT1G07910	7.94562	16.3232	1.03869	0.00334635	yes
XLOC_006489		AT2G30470	30.878	63.8026	1.04703	0.00334635	yes
XLOC_011042		AT1G19850	19.8346	43.4399	1.131	0.00334635	yes
XLOC_007138			8.12418	18.4583	1.18397	0.00334635	yes
XLOC_030760		AT1G48000	8.33333	19.0973	1.1964	0.00334635	yes
XLOC_007039		AT1G78915	2.38944	5.6843	1.25031	0.00334635	yes
XLOC_047293			3.70389	8.9843	1.27836	0.00334635	yes
XLOC_037325		AT1G79260	40.954	103.3	1.33477	0.00334635	yes
XLOC_007532		AT4G20130	2.2698	5.78897	1.35074	0.00334635	yes
XLOC_021060		AT5G39940	2.24346	5.74235	1.35592	0.00334635	yes
XLOC_013963			60.7376	158.829	1.38681	0.00334635	yes
XLOC_040903		AT1G68300	4.59159	12.0639	1.39363	0.00334635	yes
XLOC_024606		AT2G40490	2.48604	7.12818	1.51969	0.00334635	yes
XLOC_030487		AT3G21510	20.5023	59.0655	1.52653	0.00334635	yes
XLOC_008778		AT4G18060	10.7841	31.5389	1.54823	0.00334635	yes
XLOC_038600		AT1G28200	2.72573	8.04973	1.56229	0.00334635	yes
XLOC_009408		AT3G57700	1.21147	4.76614	1.97606	0.00334635	yes
XLOC_024653		AT5G05365	1.59116	8.75446	2.45994	0.00334635	yes
XLOC_002807		AT4G36640	7.04064	1.23055	-2.51641	0.00308681	yes
XLOC_003188			12.3604	2.56912	-2.26638	0.00308681	yes
XLOC_041251		AT1G13860	12.9955	2.99387	-2.11793	0.00308681	yes
XLOC_045600		AT1G53420	181.674	72.2801	-1.32968	0.00308681	yes
XLOC_011270		AT2G33630	10.2103	4.44472	-1.19986	0.00308681	yes
XLOC_029493		AT5G61580	12.8667	5.68025	-1.17961	0.00308681	yes
XLOC_011474		AT4G02610	31.5349	14.3893	-1.13195	0.00308681	yes
XLOC_023352		AT5G11150	37.0524	16.9074	-1.13191	0.00308681	yes
XLOC_017178		AT2G36900	16.768	7.98728	-1.06994	0.00308681	yes
XLOC_010127		AT4G08460	18.8658	9.02174	-1.06429	0.00308681	yes
XLOC_001342		AT1G79990	29.7461	14.5503	-1.03165	0.00308681	yes
XLOC_037319		AT1G54350	4.81734	9.75119	1.01734	0.00308681	yes
XLOC_020688		AT5G16715	7.67382	15.7525	1.03757	0.00308681	yes
XLOC_005631		AT3G26000	10.1434	21.3599	1.07436	0.00308681	yes
XLOC_011216		AT5G03650	47.0089	99.7203	1.08495	0.00308681	yes
XLOC_032981		AT5G42820	12.1008	26.4524	1.1283	0.00308681	yes
XLOC_028247		AT1G55960	6.78341	15.3198	1.17532	0.00308681	yes
XLOC_033126		AT1G18270	12.8875	29.2749	1.18369	0.00308681	yes
XLOC_054388			8.03846	19.9638	1.3124	0.00308681	yes
XLOC_019184			36.6952	91.9755	1.32566	0.00308681	yes
XLOC_036315		AT2G45150	2.69812	6.81768	1.33733	0.00308681	yes
XLOC_018775		AT1G18660	2.66536	7.20714	1.4351	0.00308681	yes
XLOC_006243		AT5G40300	16.8555	49.9238	1.56651	0.00308681	yes
XLOC_042587		AT4G39800	2.308	6.86944	1.57355	0.00308681	yes
XLOC_021545		AT3G03300	2.0984	6.53709	1.63936	0.00308681	yes
XLOC_026919		AT4G38225	1.45911	4.54829	1.64024	0.00308681	yes
XLOC_008465		AT1G12280	2.82779	9.15278	1.69454	0.00308681	yes
XLOC_036569		AT4G00210	4.05376	13.3624	1.72084	0.00308681	yes
XLOC_000174			4.78757	16.7325	1.80529	0.00308681	yes
XLOC_006721		AT3G09150	1.62507	6.10005	1.90832	0.00308681	yes
XLOC_039313		AT3G16030	3.37871	12.789	1.92036	0.00308681	yes
XLOC_007790			3.37222	17.2491	2.35475	0.00308681	yes
XLOC_017998		AT1G02860	2.33826	18.3157	2.96957	0.00308681	yes
XLOC_013721			53.6187	13.2512	-2.01661	0.0028146	yes
XLOC_034355		ATMG00710	6.43026	2.2187	-1.53516	0.0028146	yes
XLOC_010001		AT4G08940	5.30623	1.85309	-1.51775	0.0028146	yes
XLOC_019019		AT4G23740	5.06249	1.78114	-1.50704	0.0028146	yes
XLOC_035445		AT3G58060	7.7682	2.89859	-1.42223	0.0028146	yes
XLOC_012759		AT3G57340	24.6471	9.23683	-1.41595	0.0028146	yes
XLOC_032115		AT2G20680	6.13306	2.42222	-1.34028	0.0028146	yes
XLOC_010574		AT1G71990	47.4822	19.0107	-1.32058	0.0028146	yes
XLOC_020057		AT3G44280	26.37	10.8585	-1.28007	0.0028146	yes
XLOC_010852		AT5G42620	43.9758	18.5087	-1.2485	0.0028146	yes
XLOC_038658		AT5G49940	49.1536	20.7431	-1.24467	0.0028146	yes
XLOC_037263		AT5G11680	48.5936	21.5567	-1.17263	0.0028146	yes
XLOC_032800		AT3G59770	23.907	10.6363	-1.16844	0.0028146	yes
XLOC_045971		AT3G21000	59.984	26.788	-1.16299	0.0028146	yes
XLOC_012344		AT2G40570	19.5877	9.07863	-1.1094	0.0028146	yes
XLOC_001837		AT1G54150	34.3003	16.5814	-1.04866	0.0028146	yes
XLOC_014877		AT4G11560	50.5191	25.2056	-1.00308	0.0028146	yes
XLOC_041886			76.3498	155.791	1.02891	0.0028146	yes
XLOC_005907		AT2G33770	7.67715	15.8016	1.04143	0.0028146	yes
XLOC_018439		AT4G16520	30.8123	63.7958	1.04996	0.0028146	yes
XLOC_027844		AT5G59910	36.5736	76.5764	1.06609	0.0028146	yes
XLOC_030883		AT5G49510	26.1453	55.2226	1.07871	0.0028146	yes
XLOC_001892			5.89181	12.4552	1.07996	0.0028146	yes
XLOC_018622		AT5G42050	519.384	1167.39	1.16842	0.0028146	yes
XLOC_017326		AT4G34390	25.6932	57.7722	1.16899	0.0028146	yes
XLOC_031396		AT4G16110	4.992	11.3584	1.18606	0.0028146	yes
XLOC_002490		AT4G37510	4.06046	9.24505	1.18704	0.0028146	yes
XLOC_004579		AT5G48385	457.477	1042.88	1.1888	0.0028146	yes
XLOC_008980		AT5G56750	4.29332	9.80711	1.19173	0.0028146	yes
XLOC_011832		AT1G16540	6.71628	15.5095	1.20741	0.0028146	yes
XLOC_022675		AT5G50900	4.68178	11.0706	1.24161	0.0028146	yes
XLOC_020021		AT5G06210	9.31662	23.0907	1.30943	0.0028146	yes
XLOC_022422		AT2G30860	13.2908	33.6709	1.34107	0.0028146	yes
XLOC_024882		AT5G24800	6.65617	17.0445	1.35654	0.0028146	yes
XLOC_038326			6.8023	18.5242	1.44532	0.0028146	yes
XLOC_024226		AT2G39190	9.25766	25.5298	1.46346	0.0028146	yes
XLOC_036709		AT1G12600	2.09725	6.57081	1.64757	0.0028146	yes
XLOC_034361		AT2G38790	3.10747	10.8356	1.80196	0.0028146	yes
XLOC_006720		AT1G50510	4.85883	17.0666	1.81249	0.0028146	yes
XLOC_011089		AT5G49780	1.09785	4.17469	1.92699	0.0028146	yes
XLOC_040172		AT3G05510	29.8393	3.424	-3.12346	0.00254116	yes
XLOC_028759		AT3G51000	159.895	32.2046	-2.31179	0.00254116	yes
XLOC_037849		AT3G61760	3.71781	1.04793	-1.82691	0.00254116	yes
XLOC_001235		AT1G16130	6.58346	2.13227	-1.62645	0.00254116	yes
XLOC_019791		AT2G38670	36.986	12.6958	-1.54262	0.00254116	yes
XLOC_015003		AT1G33110	48.5457	16.8494	-1.52665	0.00254116	yes
XLOC_009855		AT5G65520	64.2904	24.3419	-1.40116	0.00254116	yes
XLOC_005550		AT5G60860	33.8918	13.4738	-1.33078	0.00254116	yes
XLOC_028188		AT2G40270	4.13646	1.67405	-1.30505	0.00254116	yes
XLOC_038215		AT2G31570	54.7594	24.5289	-1.15862	0.00254116	yes
XLOC_016725		AT4G12010	16.0964	7.23629	-1.15341	0.00254116	yes
XLOC_030583		AT5G19050	14.8486	6.71262	-1.14538	0.00254116	yes
XLOC_020340		AT5G03905	33.7927	15.3205	-1.14124	0.00254116	yes
XLOC_030174		AT3G16565	14.2698	6.5463	-1.12421	0.00254116	yes
XLOC_019856		AT4G16660	45.3306	21.2023	-1.09626	0.00254116	yes
XLOC_010161		AT4G08230	101.788	48.0063	-1.08428	0.00254116	yes
XLOC_013163		AT3G24350	32.0717	15.3162	-1.06624	0.00254116	yes
XLOC_004386		AT2G34590	27.6803	13.2964	-1.05783	0.00254116	yes
XLOC_047868		AT2G16920	10.9025	5.24916	-1.05451	0.00254116	yes
XLOC_025345		AT1G24460	25.8884	12.5874	-1.04033	0.00254116	yes
XLOC_035227		AT5G52820	27.7583	13.5192	-1.03791	0.00254116	yes
XLOC_039034		AT4G18905	45.2329	22.1398	-1.03073	0.00254116	yes
XLOC_006268		AT1G61140	95.6612	47.4817	-1.01056	0.00254116	yes
XLOC_024159		AT1G25340	95.3338	47.6094	-1.00174	0.00254116	yes
XLOC_015706		AT1G10200	19.8915	40.2547	1.017	0.00254116	yes
XLOC_028837		AT4G38580	151.434	307.534	1.02205	0.00254116	yes
XLOC_001184		AT5G45540	22.7446	46.6308	1.03576	0.00254116	yes
XLOC_013629		AT5G56270	15.7408	32.78	1.05831	0.00254116	yes
XLOC_018748		AT1G74440	35.7062	74.4112	1.05935	0.00254116	yes
XLOC_013545		AT1G74960	19.7017	41.6591	1.08031	0.00254116	yes
XLOC_007384		AT1G04760	382.354	824.856	1.10923	0.00254116	yes
XLOC_026772		AT4G33520	5.31105	11.761	1.14694	0.00254116	yes
XLOC_004831		AT2G04842	4.13953	9.2322	1.15721	0.00254116	yes
XLOC_038858		AT5G67170	6.85262	16.0676	1.22943	0.00254116	yes
XLOC_008784		AT2G02130	18.2117	47.3834	1.37952	0.00254116	yes
XLOC_012770		AT3G47650	5.89567	15.6115	1.40488	0.00254116	yes
XLOC_006217		AT5G14680	9.22391	24.5075	1.40977	0.00254116	yes
XLOC_004467		AT2G34560	2.22916	5.98399	1.42461	0.00254116	yes
XLOC_014644		AT3G14860	3.48073	9.83307	1.49825	0.00254116	yes
XLOC_030121		AT5G23870	1.58874	4.70437	1.56611	0.00254116	yes
XLOC_015861		AT4G12020	3.1199	9.30009	1.57575	0.00254116	yes
XLOC_018352			4.62466	14.3679	1.63543	0.00254116	yes
XLOC_001152		AT1G12210	1.09825	3.62085	1.72112	0.00254116	yes
XLOC_027738			1.08172	3.80178	1.81334	0.00254116	yes
XLOC_056877			1.04638	4.48068	2.09831	0.00254116	yes
XLOC_007133		AT4G16370	5.91403	26.7353	2.17653	0.00254116	yes
XLOC_010996		AT1G75500	1.81698	10.1268	2.47856	0.00254116	yes
XLOC_035636		AT3G10290	5.45338	1.41437	-1.94699	0.00226581	yes
XLOC_010774		AT4G34310	7.12663	2.19619	-1.69822	0.00226581	yes
XLOC_009476		AT3G05550	2332.58	756.053	-1.62537	0.00226581	yes
XLOC_016586			24.8721	8.7907	-1.50048	0.00226581	yes
XLOC_005040		AT2G32500	9.62657	3.50468	-1.45774	0.00226581	yes
XLOC_035279		AT5G19860	85.7966	31.3886	-1.45068	0.00226581	yes
XLOC_026074		AT4G19050	42.8936	15.9462	-1.42755	0.00226581	yes
XLOC_017455		AT5G43960	27.2009	10.9742	-1.30954	0.00226581	yes
XLOC_000814		AT1G80570	10.2318	4.25414	-1.26611	0.00226581	yes
XLOC_035161		AT2G44430	15.7414	6.67472	-1.23779	0.00226581	yes
XLOC_028719		AT4G38150	18.4111	7.808	-1.23755	0.00226581	yes
XLOC_002901		AT3G51040	41.2338	17.599	-1.22833	0.00226581	yes
XLOC_022049		AT5G48580	112.412	48.4324	-1.21475	0.00226581	yes
XLOC_021623		AT2G37250	30.5764	13.5331	-1.17593	0.00226581	yes
XLOC_013348		AT5G11960	21.0634	9.57728	-1.13705	0.00226581	yes
XLOC_005088		AT1G29750	65.7679	29.9278	-1.1359	0.00226581	yes
XLOC_057335			89.4683	40.7983	-1.13287	0.00226581	yes
XLOC_022543			15.5566	7.33685	-1.08429	0.00226581	yes
XLOC_015347		AT4G09900	42.9238	20.6127	-1.05824	0.00226581	yes
XLOC_026233		AT2G04305	17.0575	8.24415	-1.04896	0.00226581	yes
XLOC_021791		AT3G03305	15.7962	7.70844	-1.03507	0.00226581	yes
XLOC_025924		AT5G13200	74.9985	36.985	-1.01992	0.00226581	yes
XLOC_012404			134.304	278.69	1.05316	0.00226581	yes
XLOC_020919		AT4G19350	18.1745	37.8549	1.05856	0.00226581	yes
XLOC_006079		AT5G14430	6.58099	13.9911	1.08814	0.00226581	yes
XLOC_016471		AT3G57520	4.72722	10.2821	1.12108	0.00226581	yes
XLOC_010730		AT3G19290	13.8975	30.9053	1.15303	0.00226581	yes
XLOC_005860		AT1G03687	4.39342	9.92554	1.1758	0.00226581	yes
XLOC_041436		AT4G08850	21.1396	49.1795	1.21811	0.00226581	yes
XLOC_021975			3.65267	8.60015	1.23541	0.00226581	yes
XLOC_037396		AT1G56180	2.23089	5.3208	1.25402	0.00226581	yes
XLOC_030610		AT3G06070	8.87039	21.3351	1.26616	0.00226581	yes
XLOC_025189		AT1G23440	83.4123	201.923	1.27547	0.00226581	yes
XLOC_006293		AT3G28050	18.2661	45.9171	1.32987	0.00226581	yes
XLOC_004029		AT5G13960	2.25408	5.91168	1.39103	0.00226581	yes
[truncated: 2,442 more rows]
